# Supplementary material for: Nanoligomers targeting NF-κB and NLRP3 reduce neuroinflammation and improve cognitive function with aging and tauopathy
Source: J Neuroinflammation. 2024 Jul 27;21:182. doi: 10.1186/s12974-024-03182-9 (PMC11283709; doi:10.1186/s12974-024-03182-9)
Supplement: Supplementary file 2 — Additional file 2. [file 12974_2024_3182_MOESM2_ESM.xlsx]

## Sheet: Old vs Young
Gene	baseMean	log2FoldChange	pvalue	padj
Ide	1686.79	0.888942	1.6711e-22	2.68095e-18
Tyrobp	358.365	0.9317	2.17595e-17	1.74544e-13
Tfrc	1891.5	-0.774372	3.06036e-11	1.63658e-07
Pisd-ps2	1001.19	1.44817	1.32489e-10	5.31379e-07
Fbxw15	63.7836	2.1461	6.96801e-10	1.47001e-06
Spag6l	69.5755	2.01088	5.30706e-10	1.47001e-06
C1qb	1218.37	0.958825	6.35119e-10	1.47001e-06
Pisd-ps1	6027.45	1.57706	7.33033e-10	1.47001e-06
C4b	2506.23	2.00912	7.82498e-09	1.39485e-05
Abca8a	514.277	1.19699	8.89896e-09	1.42766e-05
Ddit4l	359.539	1.25708	1.14851e-08	1.53546e-05
Herc1	5639.91	-0.504797	1.10167e-08	1.53546e-05
Clec7a	28.1704	2.93239	1.29093e-08	1.59311e-05
4931408D14Rik	25.0751	2.5605	1.58183e-08	1.69319e-05
Trem2	288.247	1.02372	1.58311e-08	1.69319e-05
Plxdc1	540.913	1.74466	2.6125e-08	2.46543e-05
C1qa	1531.46	1.00327	2.5835e-08	2.46543e-05
Zc3hav1	191.56	1.05737	2.07592e-07	0.000185022
Tspo	101.527	1.33533	2.43237e-07	0.000205382
Lcn2	39.3599	4.5421	2.67087e-07	0.000214243
Fcer1g	226.875	0.906332	3.735e-07	0.000285336
Lyz2	258.177	1.41703	4.22541e-07	0.000308129
Ctsz	1057.38	0.903134	4.81267e-07	0.000335694
Neat1	2316.17	1.86239	5.32004e-07	0.000355623
4932438A13Rik	2677.59	-0.388363	7.43078e-07	0.000476848
Cd22	18.2014	2.66075	8.34462e-07	0.000496394
Gsg1l	1339.83	1.72937	8.3542e-07	0.000496394
Plin4	74.7839	1.94444	1.63816e-06	0.000890669
Lad1	86.9269	1.23334	1.66553e-06	0.000890669
Pcdhb9	486.564	0.790836	1.65814e-06	0.000890669
Cdh7	81.6896	1.44278	2.0125e-06	0.0010415
Cxcl14	2657.78	0.734049	2.14901e-06	0.00107739
Olfm3	327.891	0.557913	2.7347e-06	0.00132948
Nav1	3665.98	-0.766888	2.89516e-06	0.00136609
Sgpp2	304.35	0.89178	3.25208e-06	0.00149066
Lsp1	100.132	1.17819	3.4788e-06	0.00155029
Lag3	219.66	0.947359	4.14398e-06	0.00179681
9330199G10Rik	12.5366	2.74777	4.72236e-06	0.0019937
Hlf	4297.8	0.838541	5.04505e-06	0.00207533
Tnc	192.454	-1.50901	5.20654e-06	0.00208821
Pcdhb2	128.654	1.09806	5.75123e-06	0.00225041
Rassf3	536.181	1.02819	6.21382e-06	0.00231833
Prodh	671.044	0.903301	6.08591e-06	0.00231833
Dmp1	223.946	1.19044	6.38517e-06	0.00232812
Il33	1695.77	1.22218	6.81864e-06	0.00243092
Draxin	44.3789	-1.95378	7.19444e-06	0.00250914
Pmp22	629.87	0.974365	7.36477e-06	0.00251389
Fcgr3	308.041	0.919214	8.09075e-06	0.00270417
C1qc	1279.71	0.791234	9.41845e-06	0.00308368
Rnf144b	444.128	0.680876	1.09589e-05	0.003399
E130012A19Rik	1606.33	1.43452	1.06272e-05	0.003399
Ctss	2065.02	0.934364	1.10172e-05	0.003399
Myh2	14.3238	2.62053	1.30193e-05	0.00394091
Ly9	19.9314	2.65622	1.46059e-05	0.00433931
Oas2	19.7589	2.35337	1.55987e-05	0.00449482
Pdzrn3	444.837	1.16293	1.56897e-05	0.00449482
Cst7	13.1479	3.26621	1.71991e-05	0.00467669
Adamtsl5	124.45	1.38152	1.71578e-05	0.00467669
Adamts3	521.006	-0.837305	1.6956e-05	0.00467669
Amn	126.35	1.52431	1.85007e-05	0.00481861
Grik2	1351.42	-0.287581	1.80481e-05	0.00481861
Ogdhl	2698.31	0.535172	1.86221e-05	0.00481861
Cd52	43.3221	1.6611	1.89639e-05	0.00482918
Apod	4383.84	1.03266	1.93969e-05	0.00486224
Fxyd1	849.79	0.569732	2.05838e-05	0.0050804
Cyp2d22	876.636	0.749343	2.10438e-05	0.00511523
Acer2	251.113	1.16429	2.17527e-05	0.00520862
Icam1	77.4205	0.815343	2.9548e-05	0.00669686
Bmper	157.415	0.793853	2.84189e-05	0.00669686
Cyba	158.336	0.780017	2.96377e-05	0.00669686
Casz1	166.124	0.952834	2.93588e-05	0.00669686
Kcnj11	1059.33	0.428581	3.09673e-05	0.00690011
Fxyd5	254.766	0.853251	3.20597e-05	0.00698441
Fstl5	688.937	-1.19299	3.22163e-05	0.00698441
Cobl	1002.6	1.57632	3.40388e-05	0.00728114
9630013A20Rik	30.2425	-2.38998	3.91824e-05	0.00816368
Arhgap25	91.719	1.10747	3.87478e-05	0.00816368
Klhdc7b	13.47	2.8571	4.33216e-05	0.0086876
Ramp3	86.3577	1.40725	4.23392e-05	0.0086876
Pcdhb3	237.136	0.964566	4.2832e-05	0.0086876
Bcl3	25.8755	2.059	4.74795e-05	0.00940388
Tshz3	456.65	1.20584	4.82755e-05	0.00944493
Cd24a	409.71	-1.86647	4.90969e-05	0.00948991
Grrp1	84.5072	0.799355	5.23902e-05	0.0100059
H2-Q4	146.994	1.24701	5.35726e-05	0.0101114
Bdkrb2	14.3848	2.34916	5.93263e-05	0.0110671
Ly86	250.785	0.77223	6.08602e-05	0.0112228
Rimklb	763.061	-0.696376	6.67047e-05	0.0121607
Cacna1c	4009.28	-0.85116	6.90789e-05	0.0124521
Ly6g6f	22.1004	1.90551	7.49103e-05	0.0133532
Vwa1	890.213	0.701035	7.82097e-05	0.0137881
Lgi4	1094.7	0.682724	8.1972e-05	0.0142943
Syt2	389.731	1.85944	8.63652e-05	0.0148985
Pigz	227.023	1.00873	8.74272e-05	0.0149212
Dok4	418.193	-0.608381	8.95279e-05	0.0151189
Itgb5	1727.84	0.620125	9.19718e-05	0.0153698
Ly6a	356.603	0.883048	9.93368e-05	0.0164295
Klf5	178.29	1.51378	0.000104859	0.0169924
Cldn10	816.034	0.47598	0.000104581	0.0169924
Ttc9	685.892	0.492374	0.00010666	0.0171114
Slc15a3	60.9689	1.17238	0.000120693	0.0177802
Nmi	98.7607	0.664434	0.000117182	0.0177802
Mfap2	123.505	-0.617674	0.000112507	0.0177802
Xdh	178.858	1.09134	0.000119363	0.0177802
Bmp6	218.079	0.844009	0.000116521	0.0177802
Lrrc42	413.998	-0.399943	0.00011856	0.0177802
Trim66	676.21	0.891823	0.000117441	0.0177802
Cers6	890.153	-0.69524	0.000118932	0.0177802
Pou6f1	3798.77	0.448287	0.000120803	0.0177802
Apln	694.403	1.16972	0.000124439	0.0181489
Cst3	26835.1	0.531308	0.000127242	0.0183904
Mapk13	13.8929	2.80094	0.000132078	0.0187516
Gcat	224.213	0.63752	0.000130995	0.0187516
Cst6	87.9473	1.63245	0.000136679	0.0192345
Crybb1	96.5269	0.772455	0.000142645	0.0196801
Tfcp2l1	168.965	1.34808	0.000142538	0.0196801
Unc79	1859.19	-0.362133	0.000143525	0.0196801
Sdf2l1	259.739	0.762547	0.000148446	0.0200128
Hsf4	336.582	0.746471	0.000148314	0.0200128
Bglap3	21.6204	4.82255	0.000149854	0.0200343
Tnk2	7505.98	0.508736	0.000154951	0.020376
Cltc	13429.4	-0.326362	0.000153935	0.020376
Zfp296	31.0044	1.58302	0.000160197	0.0207262
Aldoc	25813.6	0.525272	0.000159067	0.0207262
Aspdh	84.3123	-0.857885	0.0001624	0.0208361
Ezr	2211.34	0.516186	0.000163645	0.0208361
Rnf39	96.8608	1.29763	0.000166065	0.0209778
Rxfp1	89.6601	2.31734	0.000182755	0.0228939
Psmb8	114.882	1.05229	0.000184087	0.0228939
Xaf1	100.898	1.2046	0.000191754	0.023664
Phf1	1186.55	0.38566	0.000195142	0.0238982
Piezo2	24.5462	-1.23597	0.000201558	0.024497
Cd151	481.287	0.410222	0.000208071	0.0250984
Agpat9	87.7467	0.801418	0.000211805	0.0252382
Pcdhga6	338.97	0.520074	0.000214307	0.0252382
Arhgef19	625.547	0.573667	0.000214484	0.0252382
Glul	48840.4	0.576902	0.000215523	0.0252382
Slamf9	20.0505	1.69598	0.000221142	0.0254956
Itgal	31.8903	1.86014	0.000222489	0.0254956
Nagpa	279.644	0.479032	0.00022063	0.0254956
Ikbkap	1531.84	-0.244738	0.000226168	0.0257334
Gm11549	183.358	1.62941	0.000231081	0.0261072
Dnajb2	2561.62	0.515506	0.000233654	0.0262134
Dpysl3	1623.64	-1.14308	0.000236071	0.0263006
Ovol2	42.6616	2.47902	0.000244186	0.0270171
Ugt1a6a	20.6694	2.30569	0.000253	0.0278005
Aim1l	17.172	1.55505	0.000262652	0.0286067
Kif5b	8112.01	0.603949	0.000263903	0.0286067
Ubr5	4300.76	-0.40375	0.000268858	0.0289483
Olfr287	118.551	0.836613	0.000276402	0.0294236
1810041L15Rik	2192.81	-0.451649	0.000277175	0.0294236
Birc6	3141.45	-0.439744	0.000279429	0.0294236
Decr1	398.073	0.489903	0.000285986	0.0297927
Hapln2	866.629	1.27157	0.000297187	0.0307598
Hrct1	25.308	1.57284	0.000306176	0.0313689
Alpl	310.498	0.787729	0.000306983	0.0313689
B2m	2368.79	0.784394	0.000325819	0.033083
Galnt13	461.416	0.647164	0.000338144	0.0338027
Manf	996.523	0.343421	0.000339228	0.0338027
S100b	3227.48	0.710421	0.000338363	0.0338027
Nlrp5-ps	27.5496	1.7332	0.000350003	0.0338804
Isoc2a	396.784	0.374388	0.000349686	0.0338804
Fgd4	943.512	-0.497883	0.000342603	0.0338804
F3	1124.71	0.50316	0.000349431	0.0338804
Mt1	4315.82	0.425934	0.000350567	0.0338804
Ptpn18	44.5105	0.883082	0.000374328	0.0359602
Dhx9	2947.27	-0.383827	0.000392929	0.0375224
Myh7b	293.344	0.988425	0.000397695	0.0377528
Sgcz	25.6683	1.22631	0.000407422	0.0384487
Polr2a	3461.92	-0.420962	0.000420604	0.0394606
C77370	1146.57	-0.624907	0.000428934	0.040008
Rcan2	3759.66	0.906003	0.000437089	0.0405331
Synpo2	157.382	0.481737	0.000439994	0.0405422
Cnot1	2988.22	-0.379764	0.000442242	0.0405422
A230001M10Rik	98.7133	1.55071	0.000446114	0.0406648
Cpne6	12730.2	-0.883251	0.000449685	0.0407587
Zcchc24	2754.69	0.569478	0.000454058	0.0408291
Gstm1	6219.56	0.483147	0.000455551	0.0408291
Cplx3	204.605	1.60191	0.000465462	0.0410297
Aven	210.504	0.593292	0.000461376	0.0410297
Trit1	322.434	-0.460165	0.000463243	0.0410297
Zdhhc21	1019.14	-0.336276	0.000484682	0.042056
Pisd	1748.17	0.481507	0.000484969	0.042056
Tbc1d30	1515.31	0.338456	0.000490563	0.0423124
Jade3	228.216	-0.591138	0.000505387	0.0433579
Anxa5	1216.46	0.427727	0.000526441	0.044451
Hcfc1	3651.11	-0.25693	0.000525117	0.044451
Ppp1r14c	520.839	-0.814226	0.000531691	0.0446593
Hrh1	214.526	1.02184	0.000536363	0.0447571
Cd68	301.843	0.638906	0.000546221	0.0447571
Cdkn2aipnl	961.95	0.32047	0.000542796	0.0447571
Lrp1b	1048.46	-0.589712	0.000540237	0.0447571
Efhd2	5462.6	0.80625	0.000546805	0.0447571
Kank4	134.948	1.04945	0.000550343	0.0448181
Zfp57	137.497	-1.47156	0.000559313	0.0450908
Sf3b3	2146.92	-0.320247	0.000558214	0.0450908
Cox6b2	35.2073	1.08991	0.000574592	0.0460909
Catip	58.154	-1.16793	0.000596603	0.0476184
Ercc6	685.072	-0.426753	0.000604617	0.0480192
Cd164l2	45.6886	1.2739	0.000617092	0.0482491
Exoc3l4	54.2364	1.15399	0.000631573	0.0482491
Tmem132d	298.982	0.963428	0.000625248	0.0482491
Igfbp7	479.782	0.465918	0.000628841	0.0482491
Arhgef6	621.928	-0.823	0.000613165	0.0482491
Wdr26	3419.4	-0.34085	0.000629049	0.0482491
Trrap	4203.37	-0.402707	0.00062814	0.0482491
Hcn2	6502.22	0.576382	0.000614092	0.0482491
Tmem44	1506.4	0.922301	0.000643215	0.0488579
Mapk1	15610	-0.430526	0.000645633	0.0488579
Ly6c1	650.976	0.563454	0.000649236	0.0489
Tnnt2	116.262	2.18822	0.000665372	0.0491915
Sorcs1	433.29	0.940722	0.000659287	0.0491915
Nin	1255.53	-0.532902	0.000662054	0.0491915
Trip12	4302.34	-0.326138	0.000662792	0.0491915
Gm6537	14.8575	2.14777	0.000690074	0.0492574
Tmprss5	30.104	1.40289	0.000694546	0.0492574
Slc11a1	75.6103	1.27833	0.000698546	0.0492574
Pcdhb4	106.144	0.61087	0.00068864	0.0492574
Wwox	459.485	0.482797	0.000693963	0.0492574
Morc3	535.866	-0.304339	0.000684923	0.0492574
Eng	876.996	0.559191	0.000682758	0.0492574
Zfc3h1	1069.52	-0.417652	0.00067637	0.0492574
Snx25	1090.63	0.414178	0.000700037	0.0492574
Mtcl1	1498.06	0.873056	0.000675439	0.0492574
Ndrg2	20451.1	0.506493	0.000696842	0.0492574
Nxt2	672.733	0.277428	0.00070654	0.0494979
Prokr2	203.151	-2.38995	0.000712211	0.0496783
Il17ra	328.677	0.630413	0.000731884	0.0503932
Il11ra1	404.113	0.537037	0.000729596	0.0503932
Plin3	529.605	0.616248	0.000726	0.0503932
Kdm5b	1792.72	-0.522387	0.00074454	0.0510455
Shisa5	1214.26	0.543052	0.000752356	0.0513619
Lgals3bp	506.897	0.709084	0.000770047	0.0523469
Prkg1	495.182	-0.873304	0.000776611	0.0525703
Cxcr4	66.1136	-1.1286	0.00079045	0.0530594
Scn4b	1408.11	3.34451	0.000787973	0.0530594
Lamc2	129.111	1.67977	0.00080699	0.0537375
Sft2d2	995.39	0.463206	0.000807251	0.0537375
Cdc42bpg	249.503	0.553698	0.000818189	0.0542405
Aif1	118.649	0.74557	0.000827678	0.0544198
Vwf	673.213	0.983973	0.000826034	0.0544198
Scara3	904.715	1.05325	0.00084083	0.0548351
Tlr2	34.6709	1.25167	0.000849926	0.0552039
Pink1	11728.1	0.620536	0.000856638	0.0554155
Smad6	70.8741	0.97001	0.000881533	0.0561695
Dnah7b	116.856	-0.83675	0.000882299	0.0561695
Arhgef15	373.455	0.933088	0.000879392	0.0561695
Tbr1	1628.5	1.23283	0.00091088	0.0575829
Mark3	1796.69	-0.261658	0.000911679	0.0575829
Cbs	815.555	0.386099	0.00091869	0.0575998
Arhgef10l	1147.59	0.812876	0.000919126	0.0575998
Vps36	412.219	-0.372555	0.000923834	0.0576695
Furin	1260.02	-0.416245	0.000931466	0.0579206
Hrasls	316.708	0.709576	0.00095925	0.0594179
Cilp2	51.8026	-0.760142	0.00100737	0.0620457
Spred1	3582.23	0.393611	0.00100941	0.0620457
Amigo2	653.721	-1.07909	0.00101959	0.0624323
Npsr1	32.858	2.2145	0.0010238	0.062452
Smim1	186.732	0.820726	0.00103739	0.0630409
H2-T23	229.99	0.852498	0.0010822	0.0652694
Eif4ebp1	78.9732	0.917115	0.0011008	0.0654081
Pcolce2	130.799	1.07043	0.00109298	0.0654081
Frzb	763.827	-1.14227	0.0010946	0.0654081
Fut9	1770	0.474257	0.00109898	0.0654081
Bend4	262.737	-0.505694	0.00111415	0.0659013
Mob1b	274.481	-0.452096	0.00111732	0.0659013
Fasn	9721.95	-0.222543	0.00113147	0.0664916
Plekhm2	3375.17	0.655072	0.00114283	0.066914
Man1c1	994.414	0.536408	0.00115667	0.067478
Rasl11a	194.864	-1.17192	0.00116441	0.0676836
Crb3	11.2238	2.20553	0.00117874	0.0681819
Fyb	188.256	0.804645	0.00118149	0.0681819
Rom1	128.766	0.625382	0.00120608	0.0693518
Tubb2a	12066.3	-0.492285	0.0012133	0.0695177
Nrl	23.7395	-1.45032	0.00121807	0.0695429
Tifa	145.65	0.591115	0.00124493	0.0708243
Nadk2	1333.48	0.302973	0.0012572	0.0712694
Astn1	7907.2	-0.527083	0.00126721	0.0715841
Setx	1787.35	-0.342402	0.00128052	0.0720819
Gbp11	13.9739	1.78497	0.00129044	0.0721393
Alox5ap	87.7779	0.731334	0.00129165	0.0721393
Msh3	500.902	-0.328892	0.00129503	0.0721393
B3gnt9	93.3254	0.811267	0.00130397	0.072329
Aldh2	2971.26	0.370548	0.00130745	0.072329
Cyp2d9	16.7657	-6.00886	0.00132501	0.0726258
Plvap	268.493	0.716301	0.00133092	0.0726258
Aktip	2689.38	0.601638	0.00132652	0.0726258
Prrc2c	5054.6	-0.411693	0.0013278	0.0726258
Slc16a3	88.0664	1.05405	0.00135833	0.0736206
Cep131	943.28	-0.427007	0.0013558	0.0736206
Fbln5	129.507	0.861078	0.00136867	0.0739314
Klc3	51.1247	0.930769	0.00138639	0.0741569
Efemp1	296.359	0.577443	0.00138311	0.0741569
S1pr1	4345.63	0.479804	0.00138672	0.0741569
Osbpl10	448.285	0.854037	0.00140306	0.0747816
AF251705	71.1214	0.739783	0.00140837	0.0748163
Gpr17	1362.34	-1.03931	0.00141823	0.0750911
Mpeg1	890.095	0.71347	0.00145939	0.0770164
Renbp	80.0277	0.833925	0.00147421	0.0775435
Slc4a11	25.3129	1.54118	0.00148122	0.0775731
Cdc42se2	4722.9	-0.414168	0.00148444	0.0775731
Bcorl1	718.72	-0.384128	0.00148953	0.0775863
Cntfr	2279.88	0.541151	0.00150039	0.0778987
Smyd1	48.3949	-1.06448	0.00152419	0.0781613
Hivep1	1956.43	0.78397	0.00151433	0.0781613
Mid1ip1	2823.23	0.49508	0.00152493	0.0781613
Fads6	210.067	0.78862	0.00155018	0.0792023
Ptpn6	156.654	0.499388	0.00156134	0.0794501
Usp34	2673.46	-0.377151	0.00156493	0.0794501
Satb2	541.522	1.70822	0.00157632	0.0795249
Tmem176b	747.951	0.396803	0.00158178	0.0795501
H2-K1	840.12	0.852026	0.00159064	0.0797458
Bcl2a1b	19.4245	1.25165	0.00165931	0.0817415
5430416O09Rik	24.2077	1.22876	0.00166611	0.0817415
Cxadr	446.374	-0.871688	0.00166451	0.0817415
Rell2	1030.07	0.550147	0.00163971	0.0817415
Sarm1	1080.89	-0.406175	0.00166443	0.0817415
Ubr3	4435.24	-0.470271	0.00164794	0.0817415
Frat2	303.793	-0.86686	0.00168302	0.0823192
Gpr84	36.5917	1.02064	0.0016917	0.0824924
Rassf2	2358.32	0.57217	0.00170095	0.0826919
Tnfaip2	93.5195	0.740641	0.00172271	0.0832451
Crlf2	460.615	0.731893	0.00172254	0.0832451
Adamts7	17.5805	-2.6009	0.00174173	0.0835891
Pamr1	302.082	0.825546	0.00174545	0.0835891
Bhlhe41	1227.55	0.582428	0.00173564	0.0835891
Tgm2	463.584	0.738273	0.00175745	0.0836642
Zbtb4	4615.39	0.344496	0.00175599	0.0836642
Cln5	293.102	0.546158	0.00179597	0.0849933
Mafb	594.306	0.786938	0.00179518	0.0849933
Csrp1	7734.67	0.920222	0.00185012	0.0872984
Rsrc1	891.659	0.34124	0.0018837	0.0885687
Gatm	3350.13	1.00625	0.00188808	0.0885687
Naaa	1021.86	0.477464	0.00190915	0.0890698
Brd4	3225.18	-0.263877	0.00190987	0.0890698
Tmem192	369.115	0.534577	0.00192313	0.0893183
Olfm2	1222.32	1.07351	0.00192633	0.0893183
Apobec1	43.3636	0.816047	0.00193558	0.0894883
Gja3	17.2762	-1.90594	0.00200379	0.0922026
1700063D05Rik	58.5665	1.23733	0.00200578	0.0922026
Atp10b	87.6301	1.09419	0.00205166	0.0940424
Camk2n1	25448.3	1.08016	0.00209396	0.0957077
Kcp	31.4153	-0.978548	0.00210899	0.0958487
Vwc2l	219.588	1.82789	0.00210697	0.0958487
Fmo2	39.0461	1.59815	0.0021408	0.0968478
9530082P21Rik	2129.96	0.442225	0.00214305	0.0968478
Acvrl1	420.648	0.655965	0.00215131	0.0969481
Nudt9	1496.62	0.228103	0.00218396	0.0975966
Zmym2	2066.29	-0.273473	0.00218198	0.0975966
Zmym3	3070.21	-0.340931	0.00218037	0.0975966
Fyttd1	1479.4	-0.286506	0.00220133	0.0978282
Asap1	2556.19	0.475326	0.0021989	0.0978282
Utp20	567.616	-0.397273	0.00222073	0.0984176
Capg	81.6489	0.676722	0.00223414	0.0984679
Abhd14a	543.902	0.341944	0.00222986	0.0984679
Arid4a	1098.68	-0.346754	0.00225413	0.0985366
Ralgps2	1521.96	-0.641659	0.0022534	0.0985366
Tpr	3270.84	-0.300264	0.00225233	0.0985366
Gm694	54.0971	1.01299	0.00227086	0.0987018
Dach1	168.72	1.248	0.00227636	0.0987018
Fam107a	11416.2	0.768158	0.00226503	0.0987018
Ankrd52	1906.62	-0.521459	0.00229364	0.0991829
Mmp11	48.4748	0.781631	0.00233075	0.100517
Eva1c	44.166	0.915531	0.00236381	0.101397
Clic5	252.325	0.805855	0.00235752	0.101397
Slc8a1	6513.49	-0.612248	0.00238994	0.102245
Csf3r	183.228	0.843015	0.00239923	0.102369
Rnf38	1052.29	-0.327951	0.00241319	0.102692
Fblim1	30.2162	1.14715	0.0024377	0.103209
Pcx	2269.39	0.275034	0.00243821	0.103209
Akt2	2488.1	0.500492	0.00244678	0.103299
Hspb6	127.487	0.623095	0.00247198	0.103765
Mthfd2	178.582	0.401433	0.00248506	0.103765
Myl12a	607.478	0.311392	0.00248766	0.103765
Gpr88	1006.71	4.30591	0.00249015	0.103765
Cadps	6382.18	-0.465281	0.00246473	0.103765
Plxnd1	1518.99	1.3121	0.00249807	0.103825
Pirb	14.7855	2.05442	0.0025062	0.103894
Pglyrp1	132.606	0.557442	0.00251671	0.104061
Atrx	4282.96	-0.365126	0.00252641	0.104193
9130024F11Rik	142.508	1.65995	0.00254389	0.104645
Alox5	26.6617	1.00619	0.0025656	0.105268
Ppp1r3g	175.972	0.787223	0.00258422	0.105762
Cd37	126.841	0.740704	0.00262848	0.107027
Ddt	492.245	0.46104	0.00262598	0.107027
Neurl3	31.505	1.12858	0.00263647	0.107081
Dusp15	324.314	0.759481	0.00265185	0.107204
Htt	4234.76	-0.397541	0.00265287	0.107204
Ppard	722.246	0.517921	0.00267693	0.107905
Bco2	110.298	0.660123	0.00268638	0.107919
Hspb1	128.675	0.747192	0.00270514	0.107919
Itgb2	209.988	0.933846	0.00269575	0.107919
Dok5	415.86	0.655872	0.00271094	0.107919
Ncan	8027.05	-0.447929	0.00269781	0.107919
Prss50	22.1107	1.44963	0.00272002	0.108013
Upp1	47.3007	1.016	0.0027377	0.10836
Zfp703	897.663	0.475373	0.00274829	0.10836
Agrn	4793.83	-0.356356	0.00274901	0.10836
Rd3	25.0534	-1.58975	0.00275846	0.108466
Shc4	181.563	0.483055	0.00276546	0.108475
Pls1	410.51	1.02524	0.002776	0.108623
Pfdn2	1752.34	0.442456	0.00280598	0.109529
Sowahb	213.516	1.65351	0.0028348	0.110118
Dpy19l1	1865.32	0.556789	0.00282822	0.110118
Nkx2-9	19.2623	1.98949	0.0028834	0.110891
Thsd7b	284.919	-1.16248	0.00289186	0.110891
Esyt1	312.603	0.704566	0.00287273	0.110891
Cdc16	982.244	-0.26225	0.00288749	0.110891
Npc2	1391.48	0.316836	0.00287626	0.110891
Cbr3	264.697	0.596161	0.00290807	0.111081
Nsd1	3959.38	-0.349869	0.002929	0.111615
Smpdl3b	57.0369	1.22784	0.00294971	0.111838
Whrn	1109.44	0.850693	0.00296272	0.111838
Garem	1426.37	-0.524117	0.00296018	0.111838
Prdx6	4360.7	0.495184	0.00295035	0.111838
Rnf207	115.809	1.19217	0.00298648	0.112349
Scrt1	4919.65	0.65569	0.00299027	0.112349
Capn12	17.4474	1.17431	0.00300211	0.11253
Whsc1	1797.37	-0.291185	0.00301293	0.112672
Gpr157	65.7137	0.791754	0.00303182	0.113115
Rerg	632.3	-1.04249	0.00304383	0.1133
Gstk1	176.682	0.5222	0.003061	0.113646
Ifit3	190.454	0.883205	0.00307927	0.113646
Arrdc2	254.204	0.581083	0.00308148	0.113646
Nek7	1264.94	0.346555	0.00307736	0.113646
Zfp438	137.313	0.528669	0.00310176	0.114132
Apba1	7788.25	0.399058	0.00313458	0.115076
Psmb9	47.1289	0.857219	0.00315459	0.115546
A330015K06Rik	20.986	1.47423	0.00316321	0.115598
Gpx8	62.9878	-0.930048	0.00323749	0.117579
Trabd2b	92.7637	1.52	0.00323942	0.117579
Ier5l	351.952	0.760915	0.00323875	0.117579
Slc43a3	22.7705	-1.08312	0.00327403	0.117713
D930015E06Rik	472.381	-0.706745	0.00325759	0.117713
Igf2r	1187.57	-0.499175	0.00328551	0.117713
Frmd4a	1613.54	-0.458234	0.00327177	0.117713
Mllt1	2886.92	0.284883	0.00328712	0.117713
Ctsb	12105.1	0.257561	0.00328162	0.117713
Tsku	58.3264	-0.717592	0.00329791	0.117836
Scd3	132.764	0.793764	0.00331946	0.117852
Ints6	443.382	-0.369459	0.00331588	0.117852
Sstr3	1153.98	-0.682713	0.00332038	0.117852
Polr3a	762.715	-0.279745	0.00333277	0.11803
Ash2l	1054.68	-0.209315	0.00334444	0.118182
Ncf2	114.924	0.530543	0.00336285	0.118572
Rcor3	505.43	-0.351723	0.00341113	0.119472
Wdr59	781.266	-0.334685	0.00341454	0.119472
Nr1h2	1293.91	0.399997	0.00341816	0.119472
Chst11	2523.75	-0.50255	0.00341105	0.119472
Erich2	23.2681	-1.29627	0.00347938	0.120663
Glp1r	29.4014	-2.24788	0.00350296	0.120663
Dnaaf3	31.282	-1.18018	0.00354006	0.120663
Hydin	81.5021	-1.75466	0.00350938	0.120663
Enox2	375.33	-0.786971	0.00351433	0.120663
Grip1	704.152	-0.789269	0.0034914	0.120663
Ttc39c	942.091	-0.715045	0.00346553	0.120663
Svip	1175.48	0.351071	0.00355001	0.120663
Zfp318	1257.28	-0.34407	0.00347215	0.120663
Eef1d	2090.24	0.235532	0.00354927	0.120663
Ngef	3695.36	1.09002	0.0035177	0.120663
Ctnnb1	12045.6	-0.227215	0.00353292	0.120663
Abi3	140.353	0.6018	0.00357554	0.121018
Daam2	2907.58	0.691028	0.00357063	0.121018
8430408G22Rik	63.0074	1.48906	0.0036655	0.122257
Cox6a2	109.539	1.16391	0.0036324	0.122257
Ethe1	223.258	0.469265	0.00365289	0.122257
Relt	282.44	0.475211	0.00363791	0.122257
Garnl3	915.842	1.00764	0.0036652	0.122257
Mgll	6116.92	0.639688	0.00362839	0.122257
Prpf8	6821.03	-0.240825	0.00365593	0.122257
Nrtn	61.1961	1.31574	0.00371421	0.123624
Rbms1	217.979	0.471815	0.0037232	0.123667
Dchs1	740.344	-0.80042	0.00373443	0.123784
Ccdc40	80.5267	-1.3438	0.00376371	0.124241
Ptrf	691.73	0.454472	0.00378162	0.124321
Exoc1	1026.39	-0.26928	0.00377972	0.124321
Ifih1	131.964	0.792424	0.00379257	0.124426
Sugp2	2163.44	-0.255164	0.00380348	0.124529
Car13	27.1852	1.25099	0.00382264	0.124901
Lrrc3	224.913	0.598321	0.00383665	0.124961
H2-D1	302.058	1.08303	0.00384005	0.124961
AW495222	31.947	1.00119	0.00385658	0.125027
Zfp780b	296.602	-0.33481	0.00389539	0.125742
Cdk2ap1	688.813	0.482898	0.00389493	0.125742
Rpe65	22.6045	2.58989	0.00391779	0.126211
Sestd1	1261.25	-0.42724	0.00393612	0.126548
Ppfia2	4225.77	-0.505799	0.00396945	0.127364
Vil1	23.264	1.07898	0.00398521	0.127614
AW551984	170.596	-1.714	0.00401797	0.128407
Olig2	1132.04	0.581504	0.0040435	0.128966
H2-M3	41.4343	0.843885	0.00409558	0.129087
Aass	133.028	0.67413	0.00407387	0.129087
Sytl2	862.916	0.666604	0.00406227	0.129087
Exoc2	1085.34	-0.232422	0.00406984	0.129087
Pcsk1n	19428	0.597042	0.00408394	0.129087
Pcdhb14	220.406	0.452115	0.00412157	0.129398
1700112E06Rik	15.3309	1.33505	0.00413499	0.129566
1500012F01Rik	478.803	0.512246	0.0041678	0.130339
Egr2	121.114	-1.81642	0.00419757	0.130761
Dcaf7	6637.32	-0.356201	0.00419019	0.130761
Eya4	89.105	0.780159	0.00423709	0.131301
Sh3bgrl	2069.48	-0.41672	0.00423894	0.131301
Fam65a	3118.49	-0.307761	0.00423949	0.131301
Klhl25	251.51	-0.337156	0.00426318	0.131781
Sp110	43.011	0.802258	0.00429345	0.132312
Ubr1	1306.78	-0.289274	0.00430143	0.132312
Ranbp2	2913.31	-0.196578	0.00430512	0.132312
Cyb5r2	10.0922	1.50479	0.00434159	0.132924
Lzts2	1338.16	0.367372	0.00433461	0.132924
Tmem97	250.99	0.457905	0.00436168	0.133031
Cables1	487.187	0.343716	0.00436123	0.133031
Dnah10	79.54	-1.31149	0.00438822	0.133166
Pnoc	187.775	0.56244	0.00440425	0.133166
Btaf1	1084.82	0.445554	0.00440117	0.133166
Spcs3	1456.93	0.300778	0.0044076	0.133166
Xbp1	1585.31	0.386374	0.00437483	0.133166
Dnajb13	13.9233	-1.81121	0.00442358	0.133398
Gm11762	33.0405	1.09431	0.00444452	0.133745
Sepp1	6285.87	0.411425	0.00445176	0.133745
Nppc	72.6214	0.692121	0.00446231	0.133811
Znrf2	382.865	-0.371763	0.00447246	0.133865
Nfat5	2293.63	-0.359273	0.00448881	0.134104
Klhl33	67.1653	0.748002	0.00449729	0.134108
Trp73	76.191	-1.31652	0.00452198	0.13415
Pir	115.964	0.498729	0.0045153	0.13415
Gdf10	370.739	-0.500432	0.00452379	0.13415
Cxcl16	36.335	1.02527	0.00455929	0.134457
Fndc1	155.838	-0.879921	0.00455167	0.134457
Fn3k	588.88	0.434828	0.0045447	0.134457
Mmrn2	149.71	0.543975	0.0045922	0.134778
Plch1	212.362	1.14016	0.00459538	0.134778
Cyp2j9	791.738	0.463643	0.00459512	0.134778
Gpt	399.587	0.764073	0.00462146	0.135296
Rhpn2	184.657	0.489867	0.00463418	0.135421
Crmp1	6575.36	-0.629379	0.00464605	0.135521
Adgrv1	55.6149	-0.906756	0.00470351	0.136344
Prmt6	449.199	-0.409412	0.00471675	0.136344
Xpo5	1253.8	-0.354684	0.00470471	0.136344
Zzef1	1574	-0.347918	0.004712	0.136344
Rapgef4	20058.2	1.02839	0.00477293	0.137719
Setd5	2761.63	-0.304202	0.00479431	0.138088
Aldh6a1	1499.06	0.353056	0.00488215	0.140366
Cacng3	1743.11	0.695142	0.00493567	0.141651
Pknox2	1053.4	0.589329	0.00496412	0.142122
Slc9a1	2212.94	-0.443069	0.00496981	0.142122
Rassf10	39.1298	-1.21617	0.00499618	0.142622
Mlph	70.2982	1.05145	0.00505607	0.144076
Havcr2	103.013	0.711884	0.00513825	0.14552
Apcdd1	871.137	-0.594933	0.00514303	0.14552
Ahcyl1	9408.15	0.148089	0.00513921	0.14552
Gng11	193.371	0.865298	0.00516227	0.145807
Gbp6	44.8223	0.887033	0.00518219	0.146112
A230009B12Rik	28.8371	1.36455	0.0052067	0.146257
Rin2	803.6	0.477084	0.00519928	0.146257
Ccl27a	807.273	0.665557	0.00521469	0.146257
Nkx6-2	449.732	1.19432	0.00524484	0.146846
Plcxd1	116.844	0.989476	0.00532889	0.148681
Mex3a	157.956	-1.54129	0.00540084	0.150426
Ptpn12	797.831	-0.304161	0.0054326	0.151049
Ccdc24	27.3786	-1.03196	0.00546936	0.151105
Cd59a	110.488	0.777874	0.00545617	0.151105
Cybrd1	128.542	-1.22824	0.00547244	0.151105
Adamtsl4	304.758	1.16521	0.0054817	0.151105
Gabra1	5628.77	0.463763	0.00545612	0.151105
Itgax	24.4392	2.12631	0.00551259	0.151695
Sfrp2	62.4213	-1.56533	0.00552971	0.151906
Myo1f	107.591	0.890857	0.00555018	0.151948
Ppm1e	10718.8	-0.712042	0.00554416	0.151948
Vps13d	3443.49	-0.42042	0.00562024	0.153604
Huwe1	10441.4	-0.194867	0.00563729	0.153808
Dock7	818.56	-0.272965	0.00567577	0.154139
Tnik	3545.92	-0.436609	0.00567824	0.154139
Lrrc58	3992.98	0.2207	0.00567057	0.154139
Sp100	92.2869	0.562752	0.00572627	0.154521
Zswim5	682.962	-0.572923	0.00573085	0.154521
Adgrl2	1228.95	0.856237	0.00571407	0.154521
Ier5	1338.84	0.781785	0.00570273	0.154521
Gm6277	37.1749	0.887202	0.00580617	0.155178
Txlnb	86.6291	0.997119	0.00584228	0.155178
Brwd3	204.352	-0.534807	0.00583991	0.155178
Abcb6	476.911	-0.302656	0.0058258	0.155178
Klhdc7a	588.198	0.45981	0.00580531	0.155178
Gabra2	1060.6	-0.479	0.00582237	0.155178
Dzip1	2327.44	0.344999	0.00582531	0.155178
Cabin1	2429.72	-0.226505	0.00577422	0.155178
Dag1	3285.02	-0.328769	0.00579278	0.155178
Pcdhb5	176.611	0.621085	0.00587643	0.155827
Gpr146	557.406	0.426839	0.00589924	0.155917
Kcnj9	2461.18	0.614754	0.00589074	0.155917
Epb4.1l4a	217.425	-1.23729	0.00593672	0.156392
1110008P14Rik	1449.14	0.852462	0.00593665	0.156392
Cwc25	483.395	-0.298096	0.00599448	0.157655
Pkmyt1	115.925	0.518124	0.0060065	0.157712
Fgfbp3	238.002	0.776663	0.00604761	0.158532
Socs2	358.742	-0.778189	0.00607958	0.158863
Cdk13	1458.58	-0.206846	0.0060877	0.158863
Ctsd	8853.15	0.367646	0.00608993	0.158863
Gm20743	32.4611	1.0409	0.00618664	0.161124
Kremen2	21.8197	1.50131	0.00621834	0.161194
Dtl	54.8883	1.16328	0.00620986	0.161194
Nop58	540.861	-0.334638	0.00626016	0.161577
Hspa2	2139.71	-0.435446	0.00626447	0.161577
Htra1	4942.11	0.257723	0.00625457	0.161577
Tnfrsf9	15.8147	1.38498	0.00629051	0.161714
Sytl1	28.8761	1.63191	0.00634381	0.161714
Slfn2	41.7193	1.50419	0.00638737	0.161714
C3ar1	71.435	0.832649	0.00638285	0.161714
Prcp	253.736	0.450237	0.00635872	0.161714
Blvra	262.557	0.4273	0.00639105	0.161714
Rnf128	619.36	-0.776937	0.00637786	0.161714
Hrsp12	791.262	0.552794	0.00632147	0.161714
Fam104a	1027.45	0.233386	0.00634283	0.161714
Zfp462	1420.67	-0.589388	0.00628124	0.161714
Mcm3ap	1445.09	-0.244749	0.00640084	0.161714
Wdfy3	6490.3	-0.298447	0.00638199	0.161714
Zmiz2	9302.86	0.407725	0.00635619	0.161714
Dclk3	597.783	1.33941	0.00643668	0.16178
Shprh	929.541	-0.359179	0.00644669	0.16178
Trp53bp1	2258.33	-0.302971	0.00643886	0.16178
Hepacam	3505.04	0.399968	0.00645384	0.16178
Map1lc3b	4736.11	0.227953	0.00642265	0.16178
Apol8	93.826	0.804496	0.0064977	0.161868
Rgma	1640.84	0.267303	0.00649659	0.161868
Atp1a3	88552.4	-0.311332	0.00648964	0.161868
Fam167a	72.8603	-1.00469	0.00652786	0.162367
Fam205a2	22.1254	1.54719	0.00654954	0.162402
St3gal4	437.133	0.485932	0.00654375	0.162402
Spi1	122.464	0.580677	0.00660652	0.163562
Cd6	17.127	2.3167	0.00662663	0.163808
Pcdhga2	300.552	0.546106	0.00667486	0.164552
Megf10	953.669	0.572686	0.00668202	0.164552
Ubqln4	4065.32	0.413482	0.00668752	0.164552
Kazald1	80.314	0.908662	0.00678503	0.165933
Maob	655.17	0.469538	0.00678405	0.165933
Tppp3	785.105	0.797777	0.00676916	0.165933
Mllt6	6222.83	0.440333	0.00678177	0.165933
Pcdh12	22.4327	-1.09447	0.00682097	0.166387
Fbn2	207.035	-1.40488	0.00682431	0.166387
Pcdhb22	164.989	-0.493998	0.00684126	0.166431
Brinp3	355.824	0.637276	0.00684689	0.166431
Uap1l1	294.151	0.480527	0.00687199	0.166649
Prr3	593.692	-0.378837	0.0068766	0.166649
Cml5	32.334	0.95365	0.00693808	0.167372
Hmox1	118.436	0.548257	0.0069227	0.167372
Plcd1	256.529	0.448006	0.00695862	0.167372
Ptbp2	2087.77	-0.328096	0.00693638	0.167372
Arfgef1	2895.02	-0.334785	0.00695319	0.167372
Elovl4	1407.4	-0.361137	0.00703727	0.16901
Mcu	1116.85	-0.424261	0.0070646	0.16916
Fam120c	1979	-0.266309	0.00706139	0.16916
Cldn2	22.201	-1.57163	0.00710477	0.16977
Ifi35	58.4702	0.628401	0.0071174	0.16977
2010001A14Rik	86.3817	0.688706	0.00712182	0.16977
Sbds	1702.5	0.245914	0.00714905	0.170167
Pld4	259.434	0.566849	0.00716105	0.1702
A330074K22Rik	90.4676	0.723997	0.0071771	0.170329
Zmym4	1473.92	-0.315716	0.0071945	0.170489
Arhgef37	39.8404	0.870032	0.0072324	0.171135
1500015L24Rik	17.9784	1.63201	0.00726147	0.17157
Sh3bp4	747.503	-0.35686	0.00733532	0.172502
Slc39a6	1522.37	-0.34667	0.00732692	0.172502
Tmeff2	1982.72	-0.376008	0.00734395	0.172502
Cxcl12	2173.47	0.807916	0.00733942	0.172502
Nrcam	9503.53	-0.374351	0.00739218	0.173381
Scfd1	628.111	-0.248774	0.00743107	0.174039
Cox4i2	33.9005	1.13548	0.00761914	0.174867
Nqo1	93.706	0.473824	0.00761772	0.174867
Nfe2l3	126.017	0.650931	0.00759935	0.174867
C130030K03Rik	135.371	-0.554614	0.00758198	0.174867
Herc6	141.462	0.891369	0.00760604	0.174867
Selenbp1	242.875	0.563406	0.00754176	0.174867
Stom	396.731	0.322313	0.00762992	0.174867
Rgcc	411.963	0.454686	0.00761788	0.174867
Naa25	693.62	-0.3075	0.00749304	0.174867
Ift140	758.388	-0.328596	0.00761619	0.174867
Unc13c	926.608	1.20245	0.00757536	0.174867
Tpp2	1212.24	-0.31961	0.00760736	0.174867
Grm3	1494.2	0.636352	0.0075721	0.174867
Tcerg1	1682.63	-0.358402	0.0075616	0.174867
Snap91	10458.9	-0.385583	0.00748476	0.174867
Kazn	1769.31	0.615561	0.00765134	0.175108
Car14	199.248	0.919532	0.00768891	0.175467
Pdyn	310.069	1.44653	0.00767898	0.175467
Mlf1	23.3207	-1.47888	0.0077617	0.176327
Pla2g16	1136.45	0.609368	0.00775823	0.176327
Lrrc7	1777.48	-0.463561	0.00777057	0.176327
Krt80	14.5434	1.89798	0.0078027	0.176806
Adgrd1	44.3202	1.10924	0.00786963	0.177379
Nupr1	122.452	0.945641	0.00791642	0.177379
Fgd1	420.217	-0.40964	0.00790639	0.177379
Snx5	1726.76	0.281611	0.00789751	0.177379
Atg2b	1769.81	-0.300528	0.00786529	0.177379
Pdcd4	2240.61	-0.272545	0.00787787	0.177379
Nrip3	7193.61	-1.03494	0.00791642	0.177379
Gabrb3	8786.17	-0.41233	0.0078424	0.177379
Wdr63	21.1031	-2.61278	0.00793798	0.177528
Hcls1	158.507	0.621999	0.00794523	0.177528
Zdhhc13	414.324	-0.307868	0.00801206	0.178524
Etnppl	523.908	1.19509	0.00800127	0.178524
Gm14403	167.664	0.669905	0.00804247	0.178825
Nos1	4149.37	-0.668589	0.00804787	0.178825
Lypd6b	147.92	1.29415	0.00807512	0.179183
Myl6b	340.344	0.534677	0.00809693	0.179324
Sat1	595.895	0.470204	0.00811502	0.179324
Cntnap2	2349.59	-0.57241	0.00811435	0.179324
Lgi2	464.722	0.605517	0.00816915	0.180157
Akap13	1720.11	-0.941603	0.00817518	0.180157
Mvp	230.382	0.455997	0.0082877	0.182386
Son	6778.91	-0.257218	0.00841096	0.184845
Spag16	30.1708	-1.75706	0.00847815	0.185412
Mlip	341.673	0.604664	0.00848297	0.185412
Bod1l	2103.63	-0.239237	0.00847614	0.185412
Gstm5	2289.56	0.503423	0.00845715	0.185412
Id1	320.576	0.429935	0.0085278	0.185701
Ncoa6	2436.73	-0.265491	0.00850805	0.185701
Atxn7l3b	4921.66	-0.258628	0.00853092	0.185701
Actrt3	20.4011	0.977522	0.00861603	0.186878
Rac2	75.624	0.762326	0.00862834	0.186878
Edrf1	578.075	-0.42784	0.00860517	0.186878
Csmd2	1349.02	-0.408408	0.00863159	0.186878
H2-DMb1	34.2632	0.830901	0.0087257	0.188336
Rps6ka1	472.227	0.354676	0.00871877	0.188336
Ptprg	2852.34	-0.7562	0.00873416	0.188336
Grb7	53.9221	1.1857	0.00881686	0.189864
Myo5c	38.0341	0.887133	0.00888628	0.190263
Prrg1	152.496	0.653355	0.00886893	0.190263
Slc8b1	201.591	0.604609	0.00887586	0.190263
Rgs20	542.324	0.652537	0.0088553	0.190263
Zfp180	1306.3	0.354721	0.00890151	0.190263
Oat	1884.58	0.223553	0.00890652	0.190263
Muc6	23.2634	-1.55823	0.00897131	0.191392
Ccdc63	14.3338	-1.57779	0.00903779	0.192361
1700094D03Rik	124.813	-0.718208	0.00906095	0.192361
Atp6v0e	342.517	0.392486	0.00905366	0.192361
Mgat1	1261.39	0.263587	0.0090647	0.192361
Il17rc	105.389	0.628538	0.00910931	0.193052
Fam189a2	279.143	0.566073	0.00915281	0.193718
Csf2rb	45.6483	1.04461	0.00919971	0.194199
Sdsl	82.0144	0.726793	0.00918891	0.194199
Parp3	104.873	0.659523	0.0092301	0.194329
Hexa	1382.93	0.293098	0.00922667	0.194329
Iqub	36.6135	-0.901293	0.0092451	0.194389
Pcdha8	20.3084	1.09948	0.00926663	0.194587
Eci1	423.256	0.407402	0.00932262	0.195252
Pcsk6	947.297	0.537437	0.00931605	0.195252
Mras	5985.83	0.453397	0.00934934	0.195556
Sap30l	772.24	0.384009	0.0093756	0.19585
Gjb6	1016.39	0.674253	0.00942919	0.196713
C230072F16Rik	22.5911	-1.5922	0.00945013	0.196894
Entpd5	909.508	0.376161	0.00949917	0.197505
Ncf4	23.8003	0.948994	0.00959068	0.198022
Dok1	50.136	0.804878	0.00958651	0.198022
Dnah2	151.133	-0.773696	0.00956128	0.198022
Wdr11	1330	-0.307077	0.00956282	0.198022
Ythdf3	1431.27	-0.319385	0.00959029	0.198022
Cep68	837.538	-0.200092	0.00960321	0.198026
Onecut1	20.5633	3.10577	0.00969255	0.199612
Cdc42ep1	792.961	0.641682	0.00974935	0.200524
Ddx42	2563.7	-0.191638	0.00976366	0.200561
Fsip1	13.218	-1.60442	0.009932	0.203758
Eln	232.295	-0.658809	0.00996574	0.204189
Pvalb	703.072	1.07248	0.0100039	0.204449
Irak4	54.1429	0.650768	0.0100751	0.205459
Wdr77	907.459	-0.202199	0.0100789	0.205459
Chrna4	684.002	1.12731	0.0101029	0.205687
Tnfsf13b	26.6733	1.07045	0.0102069	0.206236
Angpt2	35.0416	1.02458	0.010207	0.206236
Ctla2a	94.4202	0.454873	0.0101864	0.206236
Rasa1	1788.82	-0.605682	0.0101761	0.206236
Rbm25	2108.24	-0.29362	0.0101738	0.206236
Atp1b2	15851.5	0.346121	0.010196	0.206236
Phf13	392.525	-0.351344	0.0102984	0.20782
Bbs5	259.539	-0.382742	0.0103585	0.20877
Irf8	164.282	0.617232	0.0103825	0.208991
Nek5	13.994	-1.49085	0.0104341	0.209244
Ints2	415.671	-0.504817	0.0104281	0.209244
Asxl1	1267.57	-0.272657	0.0104252	0.209244
Zdhhc22	158.599	0.998802	0.0105028	0.210338
Prep	689.861	-0.376103	0.0105149	0.210338
Pik3r1	3078.07	0.342246	0.0105475	0.210726
Pcbd1	97.8771	-0.595214	0.0105633	0.21078
Chfr	572.745	-0.348305	0.0106736	0.212716
Hif1a	1735.72	-0.222978	0.010713	0.212999
Elp2	1997.21	-0.228365	0.0107143	0.212999
Galnt6	607.663	1.16003	0.0107427	0.213299
Pou3f3	2355.04	0.54135	0.0107651	0.213479
Pvrl1	2198.28	-0.549167	0.0107953	0.213813
Cpne1	894.094	-0.230173	0.0108158	0.213955
Epb4.1l1	16965.3	0.362642	0.0108302	0.213976
Crebrf	1142.33	0.195769	0.0108796	0.214688
Gdf11	324.619	-0.425352	0.0109678	0.216162
Id4	1145.76	0.469939	0.0110153	0.216832
Dlg5	1624.32	-0.508983	0.0110687	0.217617
Ptgfrn	488.857	0.62706	0.0110913	0.217794
Htr1b	31.7501	1.33817	0.0111387	0.21819
Abcd2	866.828	0.402345	0.0111328	0.21819
Acadl	1020.78	0.327893	0.0111553	0.21825
Dync1h1	17001.3	-0.311875	0.0112274	0.219392
Otogl	35.0617	-1.49151	0.011243	0.219431
Ramp1	1406.71	0.430874	0.0113454	0.22116
Meox1	30.7107	1.0791	0.0113668	0.221245
Plch2	4092.73	-0.639584	0.0113774	0.221245
Smim10l1	3036.64	0.288187	0.0114019	0.221453
Bend6	2356	0.536428	0.0114465	0.222051
Gm10432	63.4454	0.90423	0.0114631	0.222104
9330117O12Rik	58.9302	1.26833	0.0114918	0.222304
Rimkla	295.117	-0.335764	0.0115011	0.222304
Pcgf5	121.065	0.599342	0.0115776	0.223513
Lrrc18	15.189	-1.29999	0.0116424	0.223852
Fermt3	149.117	0.465989	0.011651	0.223852
Magt1	464.573	0.52649	0.0116336	0.223852
Asrgl1	4596.23	0.266734	0.0116255	0.223852
Rplp1	13615.9	0.446732	0.0117406	0.225304
Cyr61	125.514	0.584385	0.0117823	0.22575
Mb21d2	606.585	0.30164	0.011806	0.22575
Celf2	10647.2	-0.30569	0.0118022	0.22575
Cul4b	1206.65	-0.234128	0.0118302	0.225942
Aspm	13.8852	-1.56407	0.011855	0.226039
Capn6	41.0558	-1.72342	0.0119203	0.226039
Prima1	80.4995	1.0579	0.0119047	0.226039
Anxa4	122.458	0.717117	0.0118942	0.226039
Ier3	123.143	0.854126	0.0118817	0.226039
Sh2d5	1664.77	0.727259	0.0119339	0.226039
Gpr37l1	5213.82	0.313393	0.0119135	0.226039
Rps15	7797.8	0.519996	0.0119509	0.226095
LOC100862268	83.1649	-0.529379	0.0120259	0.227032
Ptprr	388.136	-0.363356	0.0120432	0.227037
Acy1	208.001	0.617036	0.0121185	0.228188
Gfpt1	1885.33	-0.241775	0.0121486	0.228488
Ctrl	11.6639	-1.37509	0.0122009	0.228666
Adam19	479.841	-0.437904	0.0121769	0.228666
Tacc1	4218.65	0.494949	0.0121993	0.228666
4930523C07Rik	38.3913	-0.91167	0.012263	0.228762
Pycr1	44.3383	-0.735812	0.0122509	0.228762
Ggt1	48.4395	0.575094	0.0122518	0.228762
Fcgr1	99.3726	0.63341	0.0122251	0.228762
Itpr3	227.192	0.64748	0.0123254	0.229049
Nfe2l2	419.28	0.455469	0.0123172	0.229049
Fuk	508.53	-0.305761	0.0123355	0.229049
Dlg1	3550.47	0.472822	0.0123628	0.22929
Srgn	148.935	0.559165	0.0124332	0.22973
Atm	635.422	-0.479812	0.0124234	0.22973
Kdm1a	1437.85	-0.231946	0.0124316	0.22973
Ddx46	1873.91	-0.281278	0.0124521	0.22973
Ppp1r37	4297.22	0.32158	0.0124581	0.22973
Kif5a	104635	0.874618	0.0124818	0.229903
Fgfrl1	655.583	0.320109	0.0125503	0.2309
Ecscr	73.1427	0.532701	0.0126707	0.231259
Pcdhb6	107.034	1.1537	0.012647	0.231259
Epor	144.027	0.849391	0.0126279	0.231259
Pdk4	300.098	0.676764	0.0126025	0.231259
Lypd6	483.707	0.782255	0.0126448	0.231259
Ppp1r14a	523.501	0.961209	0.0126587	0.231259
Tcaf1	3884.76	-0.353727	0.0125941	0.231259
Tmem67	187.466	-0.415128	0.012722	0.231931
E130309D14Rik	923.03	0.228298	0.0127375	0.231949
Trim68	104.767	-0.475348	0.0128394	0.233541
Xpnpep1	1225.5	-0.322062	0.0128816	0.234043
Rspo1	81.322	1.67933	0.0129185	0.234447
Acsf2	608.743	0.353279	0.0130236	0.236088
Satb1	2279.8	0.778162	0.0130482	0.236267
Adra1b	170.886	1.32278	0.0131514	0.237066
Sspn	402.78	0.418296	0.0131503	0.237066
Dopey1	1013.27	-0.323032	0.0131394	0.237066
Ist1	1451.05	-0.271888	0.013137	0.237066
C5ar1	22.7258	1.19898	0.0131777	0.237104
Cnnm4	468.917	-0.505417	0.0131895	0.237104
Ep300	2254.96	-0.266033	0.0132127	0.237104
Marcksl1	2552.06	-0.825203	0.0131997	0.237104
Pthlh	37.0867	0.78357	0.0132526	0.237555
Vamp5	56.4104	0.623757	0.0133274	0.238363
Sap30	156.281	-0.515677	0.0133154	0.238363
Emcn	188.077	0.477353	0.0133649	0.238768
Mki67	44.7963	-1.04815	0.0134022	0.239168
Acot11	1011.71	0.475357	0.0134279	0.23936
Impa2	66.8576	0.600512	0.0135673	0.241576
2210408I21Rik	219.328	-0.495387	0.013601	0.241907
Gpr173	246.929	-0.400979	0.0137639	0.242921
Zfp30	255.896	-0.333037	0.0137541	0.242921
Acbd4	734.021	0.347964	0.0137577	0.242921
Ermn	2065.14	1.02566	0.0137465	0.242921
Arpp19	2552.54	1.0029	0.0136759	0.242921
Tenm4	2856.17	-0.809348	0.0137222	0.242921
Tanc2	4470.7	-0.261795	0.0137546	0.242921
Psat1	3064.1	0.564965	0.0138289	0.243265
Dact3	6626.21	0.538828	0.013804	0.243265
Prss12	453.271	0.938336	0.0138644	0.243622
Tox	404.049	0.945009	0.0139223	0.244105
Lppr4	7832.88	-0.470043	0.0139088	0.244105
Tmem88	50.1337	0.754735	0.013975	0.244761
Ip6k3	19.0072	1.13234	0.0141393	0.244876
Slc2a4	26.2101	0.90848	0.01418	0.244876
Fam60a	31.2173	-1.01782	0.0141673	0.244876
Ackr2	38.1141	1.34882	0.0141153	0.244876
Dmrta2	121.808	-0.590991	0.0141236	0.244876
Poll	242.09	0.344878	0.0141116	0.244876
Retsat	357.163	0.481533	0.0140336	0.244876
Tdp1	367.561	-0.337381	0.0141651	0.244876
Atf5	620.911	0.492492	0.0141196	0.244876
Fam210b	1055.6	-0.423397	0.0141002	0.244876
Trim33	1682.58	-0.258491	0.0141441	0.244876
Ap2a2	8194.06	-0.464497	0.0141794	0.244876
Psd2	1357.43	0.386658	0.0142096	0.245124
Edn1	50.4404	0.940805	0.014277	0.246022
Cd84	93.2087	0.805426	0.0143142	0.246219
Mcc	572.012	0.560524	0.0143192	0.246219
Xxylt1	556.085	0.268167	0.0143421	0.24635
Endou	33.196	1.06407	0.0144763	0.246626
Dalir	34.1574	0.855743	0.0144812	0.246626
Adgb	35.5816	-1.51753	0.0144275	0.246626
Ankrd29	709.034	-0.43824	0.0143841	0.246626
Fxyd7	860.173	0.566244	0.0144768	0.246626
Hectd1	3863.87	-0.245895	0.0144424	0.246626
Ank2	14477.6	-0.183743	0.0144108	0.246626
Sparcl1	51459	0.341626	0.0144687	0.246626
Klk6	90.674	1.96458	0.0145323	0.246728
Mup3	164.485	-3.49066	0.0145333	0.246728
Baz2a	2003.11	-0.486402	0.014527	0.246728
Cenpf	28.0728	-0.983135	0.014555	0.246836
B230217C12Rik	944.262	0.203901	0.0145939	0.246972
Prkcz	6333.93	0.433591	0.0145821	0.246972
Gm10336	273.425	-0.26029	0.0146437	0.247554
Dhx58	37.5631	0.649657	0.0146616	0.247595
Pms2	335.959	-0.286522	0.0146786	0.247622
Neto1	2908.35	-0.913129	0.0147558	0.248663
Prkch	150.746	0.949294	0.0148196	0.248752
Rora	1102.21	0.450201	0.0148075	0.248752
Fam213a	3555.81	0.32791	0.0147927	0.248752
Atp1a2	33622.3	0.372775	0.0148231	0.248752
2310035C23Rik	1398.26	-0.344309	0.0149051	0.249346
Gramd1b	1677.47	-0.298204	0.0149014	0.249346
Prkca	9819.7	-0.735828	0.0148804	0.249346
4930447C04Rik	60.6045	0.780611	0.0150321	0.251209
Paqr4	1259.36	0.3367	0.0150609	0.251428
2-Mar.1	1435.57	0.378061	0.0150954	0.251741
Tor4a	101.998	0.588197	0.0151311	0.251813
Csnk1g1	1017.29	-0.407358	0.0151178	0.251813
Ucp3	76.7001	0.57777	0.0151643	0.252105
P2rx4	311.471	0.494469	0.015256	0.253366
Adamtsl3	46.769	1.03609	0.0153089	0.253982
H2-Ob	16.1749	1.48	0.015328	0.254036
Cux2	1286.02	0.900839	0.0153745	0.254544
Anapc13	543.094	0.40195	0.0154588	0.255149
Rabgap1	2199	-0.247119	0.0154567	0.255149
Apoe	59899.4	0.281692	0.0154405	0.255149
Ndufa4l2	82.7453	0.540749	0.0155726	0.25619
Memo1	349.957	-0.273303	0.0155857	0.25619
Parva	2192.96	-0.340997	0.0155784	0.25619
Gabra5	3489.04	-0.681169	0.0155418	0.25619
Hfm1	47.8592	-0.741601	0.0156568	0.256217
Tmem200b	61.0057	1.18243	0.0156376	0.256217
F2r	132.816	-0.498337	0.0156388	0.256217
Axl	1645.83	0.317351	0.0156387	0.256217
Vegfb	1783.94	0.428437	0.0156672	0.256217
Ifit3b	118.051	0.889038	0.015773	0.257685
Luc7l	2205.92	-0.23205	0.0159002	0.259498
Oaf	352.394	0.443381	0.0159388	0.259864
Rgmb	1451.21	-0.527803	0.01599	0.260435
Alas2	132.503	1.06897	0.0160837	0.260678
Lgals1	295.258	0.616839	0.016029	0.260678
Cgrrf1	309.213	0.45206	0.0160862	0.260678
Rita1	374.694	0.329236	0.0160673	0.260678
Cdk5r2	9232.33	0.575245	0.0160587	0.260678
Htra3	125.331	0.84747	0.0161054	0.260715
Pikfyve	1329.76	-0.235883	0.016121	0.260715
Evpl	201.924	0.985634	0.0161728	0.261026
Mapk15	42.4197	-1.4881	0.0163257	0.263229
Git1	14610.3	0.640297	0.0163499	0.263355
Nfic	3687.27	0.352146	0.0163715	0.263439
Tcp11	21.9118	-1.23516	0.0165412	0.263597
Mia	22.3178	-1.61135	0.0164758	0.263597
Vill	82.4203	1.77708	0.0165457	0.263597
Magee2	257.102	-0.548221	0.0165273	0.263597
Myt1	365.503	-0.674923	0.0164902	0.263597
Plek	389.516	0.564437	0.0164155	0.263597
Fabp3	1185.68	0.397907	0.0165005	0.263597
Ip6k2	1954.87	-0.356757	0.0164803	0.263597
Hnrnpll	1209.42	-0.230513	0.0166241	0.264584
Rps21	3977.8	0.512024	0.0167132	0.265738
Taf13	482.763	0.363367	0.0167883	0.266669
Adssl1	524.082	0.806549	0.0168167	0.266855
Ttc21b	315.956	-0.383873	0.0169503	0.268382
Slitrk4	519.433	-0.55314	0.0169523	0.268382
Bcr	5378.51	0.381845	0.0169631	0.268382
Sgce	591.192	0.28761	0.0170067	0.268807
Dnase2a	92.7903	0.573413	0.0170247	0.268827
Gm11201	18.5624	-1.14215	0.0170516	0.268985
Gm16551	20.1789	2.97063	0.0172285	0.269392
Naip5	26.9207	1.01692	0.0171683	0.269392
Cenpe	58.4522	-1.11163	0.0171711	0.269392
Mapk12	93.1168	0.771463	0.0171644	0.269392
S100a6	268.259	0.907684	0.0172202	0.269392
Yeats2	745.571	-0.381019	0.0171908	0.269392
Cnrip1	1851.61	-0.387176	0.0171411	0.269392
Suds3	2805.42	0.260986	0.0171961	0.269392
Sfxn5	5371.04	0.278846	0.0171548	0.269392
Tpm4	768.666	0.324792	0.0173962	0.271751
Plcd3	339.321	0.534247	0.0174627	0.271848
Fah	576.132	0.455716	0.0174898	0.271848
Crot	664.035	0.418635	0.0175211	0.271848
Glmp	803.601	0.200366	0.0175149	0.271848
Zfp354c	1112.75	-0.271756	0.0175049	0.271848
Zc3h7b	8133.94	0.29491	0.0174391	0.271848
Ccdc162	37.8459	-1.57126	0.0176468	0.272515
Cfap44	108.903	-1.1448	0.017634	0.272515
Slc4a7	749.522	-0.627934	0.0176711	0.272515
Ehmt1	960.733	-0.431561	0.0175908	0.272515
Tmem201	2219.72	-0.19081	0.0176406	0.272515
Tmem151b	4250.23	0.624825	0.017683	0.272515
Tln2	4365.42	-0.350795	0.0176809	0.272515
4933409K07Rik	133.076	1.09117	0.0177094	0.27266
Trpv4	39.5414	0.921106	0.0177778	0.273238
Gbp2	98.7926	0.59253	0.0178199	0.273238
Zfp503	152.321	0.789924	0.0178172	0.273238
Trpc4	986.489	-0.812645	0.0178321	0.273238
Nop56	1438.64	-0.221696	0.0178105	0.273238
Il17rd	253.894	-0.65364	0.0178574	0.273365
Srcap	5076.07	-0.276987	0.0178748	0.27337
Gfap	10992.1	0.796578	0.0178926	0.273382
Prickle3	31.2986	0.757346	0.0179207	0.273551
Ngfr	87.8276	0.813551	0.0179676	0.274007
Wipf1	499.877	0.532237	0.0180461	0.274942
Zfp850	165.51	-0.344475	0.0181623	0.276188
Plcg2	186.647	0.543729	0.0182012	0.276517
Ylpm1	2972.61	-0.31903	0.0182249	0.276615
Eps8l2	99.5995	0.706957	0.0182827	0.27723
Tapbp	902.766	0.212165	0.0183814	0.278463
Dek	911.78	0.243281	0.0184585	0.279133
Tsc22d4	2035.46	0.435949	0.0184649	0.279133
Kcnd3	2610.57	-0.520662	0.0184778	0.279133
S100a8	10.9074	2.61796	0.0185443	0.279442
Edaradd	21.7349	-1.72889	0.0185505	0.279442
Ano6	881.825	-0.504836	0.0185483	0.279442
Plagl1	1090.82	-1.28705	0.018587	0.279729
Ggta1	149.054	0.639982	0.018663	0.280456
Pnpla2	578.34	0.29307	0.0186702	0.280456
Chd8	2852.35	-0.273514	0.0186912	0.280508
Agmo	178.275	0.502039	0.0187348	0.280899
Slc18b1	499.753	-0.245571	0.0187607	0.281026
Zfp638	2227.07	-0.184861	0.0188511	0.282115
Lrp2	45.1895	-1.85211	0.0188999	0.282583
Arhgef7	3383.56	-0.227538	0.0189478	0.283035
Ap1m2	15.7802	1.63635	0.0189843	0.283317
9330188P03Rik	17.5648	0.987418	0.0190866	0.284048
Bid	248.742	-0.723386	0.019124	0.284048
Lcorl	348.618	-0.400972	0.019134	0.284048
Papolg	446.924	-0.333384	0.019068	0.284048
Copb1	1341.13	-0.213672	0.0191542	0.284048
Deaf1	1384.68	-0.224128	0.0191573	0.284048
Arhgap32	5398.93	0.504304	0.01913	0.284048
Dbpht2	631.63	0.643396	0.0191898	0.284267
Gm3893	35.0887	1.05898	0.0193459	0.286052
Fes	99.0224	0.627114	0.0193285	0.286052
Eya2	109.279	-1.58791	0.019368	0.286115
Dhx40	705.242	-0.256523	0.0194384	0.28689
Tinagl1	217.026	0.611183	0.0194974	0.287497
Limk1	1475.4	0.323086	0.0195352	0.287789
Lrg1	52.8485	1.21547	0.019571	0.288053
Casq2	59.4729	0.507713	0.0196874	0.289201
Dact1	204.761	-0.424227	0.0197031	0.289201
Rpl10	3825.64	0.274927	0.0196728	0.289201
C1qtnf6	56.5974	-0.643975	0.0197611	0.289787
Rap1gap	5306.73	0.478046	0.0198039	0.29015
Tep1	182.703	0.501426	0.0198239	0.290167
Maged1	13695.7	-0.280563	0.0198413	0.290167
Gtf3a	169.71	0.353688	0.0199148	0.290854
Slc17a6	465.92	1.68067	0.0199807	0.290854
Rims4	495.665	0.534787	0.0199827	0.290854
Topbp1	528.743	-0.28119	0.019997	0.290854
Ubap2l	3831.91	-0.220483	0.0199549	0.290854
Flywch1	5139.82	0.382489	0.019986	0.290854
4930447F24Rik	13.965	-1.21751	0.0201828	0.291176
Sp6	24.3682	0.874766	0.0201979	0.291176
Ubxn10	66.9831	-0.823476	0.0202358	0.291176
Tap1	119.018	0.503356	0.0203037	0.291176
C030029H02Rik	122.891	1.00818	0.0202954	0.291176
Trim67	237.849	-1.03256	0.0202879	0.291176
Tspan6	253.417	-0.391448	0.0202307	0.291176
Traip	318.256	-0.390209	0.0203099	0.291176
Ltk	350.038	0.924542	0.0200406	0.291176
Ndst4	352.725	0.870049	0.0201602	0.291176
Eml6	709.334	-0.448907	0.0203379	0.291176
Ift81	727.38	-0.281596	0.0201242	0.291176
Sox11	760.561	-0.885324	0.0203471	0.291176
Slc35f1	1055.44	0.592242	0.0203274	0.291176
Abcd3	1793.4	-0.244531	0.0201428	0.291176
Zc3h13	2013.38	-0.237896	0.020364	0.291176
Rps10	3471.59	0.456462	0.0202886	0.291176
Gpx4	5699.85	0.439951	0.0202571	0.291176
Rorb	824.552	0.499428	0.0204331	0.291903
Nudt11	555.502	-0.298776	0.02046	0.292029
Zfp804a	644.419	-0.466194	0.0205991	0.293491
A830009L08Rik	17.9936	1.95942	0.0206655	0.293916
Rps6ka6	104.009	-0.70027	0.0206532	0.293916
Sh3gl2	7837.06	-0.5146	0.0207323	0.294604
Syngap1	7816.82	-0.295896	0.0207818	0.295046
Ifi27l2a	17.0557	1.41144	0.0209038	0.296517
Wnt10a	154.159	1.08158	0.0209822	0.296889
Smarcad1	580.857	-0.365603	0.0209531	0.296889
Klf15	600.659	0.346355	0.0209856	0.296889
Hmcn1	144.374	-0.903911	0.0210418	0.297422
Yif1b	651.106	0.345699	0.0210664	0.297508
Spire1	4233.48	0.146556	0.0211594	0.298558
Aox1	141.853	0.416376	0.0212233	0.298671
Tmem2	477.103	-0.670901	0.0212077	0.298671
Pdhb	2473.85	-0.22127	0.0212114	0.298671
T2	21.5623	-0.873837	0.0215357	0.300433
Nat8	27.4376	0.832219	0.0213999	0.300433
Stox1	65.3293	0.643235	0.0215196	0.300433
Hkdc1	127.357	0.920718	0.0215128	0.300433
Tbc1d4	256.988	-0.532579	0.0214015	0.300433
Hdac4	866.832	-0.443944	0.0215056	0.300433
Galt	870.16	0.485321	0.0215095	0.300433
Idh2	1082.8	0.33714	0.0214626	0.300433
Cul5	1679.56	-0.259205	0.0214837	0.300433
Prr12	3379.08	-0.218742	0.0215178	0.300433
Fign	61.2241	0.670461	0.0215722	0.300461
Pla2g4a	76.3579	0.523663	0.0216239	0.300461
Papd5	1173.6	-0.346038	0.0216052	0.300461
Abhd8	7383.78	0.445404	0.0216314	0.300461
Itpr1	13143.8	0.797718	0.0215914	0.300461
Tpx2	51.5666	-0.706803	0.0217074	0.300645
Etv5	2144.55	0.386757	0.0217196	0.300645
Gbf1	2540.84	-0.213167	0.0216965	0.300645
Ddb1	6364.25	-0.160226	0.0216725	0.300645
Glg1	3297.46	-0.279065	0.0218382	0.302027
Raver2	1110.02	-0.69058	0.0218941	0.302538
Daw1	12.11	-2.02508	0.021983	0.303404
Npepl1	353.677	0.40823	0.022023	0.303404
Pde7b	672.73	0.900653	0.0220451	0.303404
Rbm5	2403.47	-0.334144	0.0220241	0.303404
Ftl1	7287.84	0.470166	0.0220513	0.303404
Hnrnpr	2006.8	-0.216812	0.0221115	0.303972
Kcnk1	1858.85	0.425842	0.022136	0.304047
Gpc2	74.25	-1.08921	0.0222092	0.304777
Nup214	1340.07	-0.193024	0.0222461	0.304777
Rap2a	2998.26	-0.191277	0.0222318	0.304777
Dnajc13	1520.66	-0.2088	0.0223265	0.305618
Zkscan2	295.465	-0.638834	0.0223829	0.305929
Hr	619.558	0.889392	0.0223874	0.305929
Syna	312.65	-0.950549	0.0224324	0.306283
Cyp2j12	87.4318	1.04622	0.0224729	0.306575
Slc27a3	161.667	-0.928254	0.022525	0.307026
Ldoc1l	2531.55	-0.30878	0.0226351	0.308264
Ctbp2	948.157	-0.504172	0.0226915	0.30877
Lrrc25	16.0382	1.03747	0.022877	0.310413
Eif4e3	429.599	-0.279933	0.0228684	0.310413
Frmpd1	435.945	0.311864	0.0228896	0.310413
Dennd4b	1547.83	0.297127	0.0228597	0.310413
Bdh1	1277.35	-0.302268	0.0229822	0.311405
Yap1	624.656	0.338775	0.0230475	0.311763
Ctps	791.253	-0.317873	0.0230345	0.311763
Frmd8	699.199	0.698122	0.0231021	0.312022
Brsk1	7784.58	0.537734	0.0231055	0.312022
Dmxl1	1276.67	-0.369962	0.0231338	0.31214
Tekt5	239.579	1.04276	0.0232148	0.312276
Elmod3	572.697	0.202282	0.0232217	0.312276
Fkbp2	1754.03	0.413294	0.0232015	0.312276
Nipal3	3022.61	0.22981	0.0231675	0.312276
Ptprh	27.3822	1.26971	0.0233072	0.312902
Sema3d	202.633	-0.707277	0.023297	0.312902
Ptgdr	17.3104	1.75684	0.0233543	0.313272
1700123M08Rik	25.8797	0.998868	0.0234601	0.314166
Ccng1	1775.63	0.374805	0.0234438	0.314166
Rin3	99.1482	0.635998	0.0234898	0.314204
Gemin5	635.797	-0.27801	0.0235022	0.314204
Tmem136	484.851	-0.298625	0.023634	0.314308
Vcan	491.807	-0.588892	0.0236471	0.314308
Cntn4	496.634	0.666764	0.0235517	0.314308
AI846148	579.996	-0.208964	0.0236152	0.314308
Pfkfb2	1006.07	-0.359724	0.023602	0.314308
St3gal3	1307.12	0.166292	0.0236065	0.314308
Ubr4	6120.36	-0.293744	0.0235687	0.314308
Klhl4	297.707	0.621901	0.0237377	0.314991
Pwp1	507	-0.257127	0.0237324	0.314991
Snrnp35	260.188	0.299413	0.0237826	0.315325
Trip4	942.45	-0.210055	0.0239046	0.316682
Kif11	37.8328	-0.732182	0.0240301	0.316879
Wnt2b	89.0659	-0.622074	0.024038	0.316879
Tmem185b	280.297	-0.283879	0.0239631	0.316879
Olfml1	385.787	0.592455	0.0239666	0.316879
Nop2	650.342	-0.21487	0.0240249	0.316879
Bahd1	1480.94	-0.251914	0.0239873	0.316879
Phf14	769.52	-0.277006	0.0241128	0.316958
Tjp2	1224.08	0.420523	0.0241202	0.316958
Edil3	3045.13	0.435923	0.024123	0.316958
Rmrp	15.5889	2.2584	0.0242516	0.318358
Akr1b8	18.4094	0.866912	0.0242891	0.318358
Rras	228.294	0.521074	0.024278	0.318358
Setd1b	1881.64	-0.389143	0.0243095	0.318365
Esam	327.797	0.341182	0.0244523	0.319974
Anln	1255.9	0.925591	0.0244853	0.320145
Anapc1	2090.43	-0.318442	0.0245297	0.320464
Nsa2	1034.42	0.238153	0.0245649	0.32047
Rph3a	10459.9	1.09175	0.0245701	0.32047
Akip1	66.7701	0.446707	0.0246598	0.321379
Lrrc23	82.0325	-1.02618	0.0248011	0.322435
Cbx8	191.539	-0.445616	0.0248005	0.322435
3632451O06Rik	583.301	-0.445757	0.0247871	0.322435
Stx11	10.2288	1.4652	0.0248394	0.322671
Armc3	28.1034	-1.34859	0.0249078	0.323037
Brca1	35.2754	-0.934409	0.0249387	0.323052
Pcdhgb2	204.18	-0.413484	0.0249493	0.323052
Galnt15	38.7071	0.746046	0.0250651	0.324028
Atp1b1	39986.8	-0.330178	0.0250549	0.324028
Fcgr2b	86.0265	0.715481	0.0251134	0.32413
Vamp8	178.266	0.446407	0.0250953	0.32413
Bace2	115.84	-1.18372	0.0252456	0.324791
Gca	355.754	0.563072	0.0252034	0.324791
B230209E15Rik	618.135	0.714093	0.0252427	0.324791
Phgdh	1908.09	0.36409	0.0252176	0.324791
Dok7	222.805	0.566571	0.0253666	0.325679
Pros1	376.644	0.43974	0.0253755	0.325679
Rbm12	498.388	-0.259777	0.0253674	0.325679
Padi2	1222.18	0.647166	0.0254394	0.326239
Tmem163	459.032	-1.33687	0.0255441	0.32732
Idh1	1073.87	-0.369458	0.0255843	0.327573
Iqcg	80.797	-0.625051	0.025757	0.327951
Dcaf10	482.976	-0.272683	0.0256726	0.327951
Prkdc	595.397	-0.402795	0.0257505	0.327951
Arsg	633.966	0.80729	0.0256732	0.327951
Dcc	865.822	-0.811684	0.0257567	0.327951
Dalrd3	1298.22	-0.21116	0.0256871	0.327951
Cdh2	3145.47	-0.363975	0.0256974	0.327951
H2-M5	10.1103	-1.30421	0.0258043	0.328294
Chst3	115.636	-0.718765	0.0258808	0.328845
Ctu1	229.812	-0.368236	0.0259202	0.328845
Sepn1	579.031	0.386445	0.0259501	0.328845
Trim27	635.088	-0.30073	0.0259031	0.328845
Pcbp4	3762.81	0.539824	0.0259437	0.328845
Plekha4	41.5885	0.653177	0.0260181	0.329342
Gzf1	943.846	-0.212076	0.0260304	0.329342
Hinfp	210.616	-0.367409	0.0260521	0.329356
Pcgf3	1063.52	-0.337032	0.0261219	0.32998
Efhc1	29.1754	-0.748466	0.0261474	0.330042
Psd4	29.9649	0.803967	0.0262466	0.330964
Nt5dc2	182.333	-0.443812	0.026316	0.330964
Stx4a	1150.39	0.390247	0.0263734	0.330964
Col4a2	1752.04	-0.507465	0.0263999	0.330964
Pcdhgc5	2299.81	-0.400233	0.0264062	0.330964
Tshz2	2429.05	1.52067	0.0263817	0.330964
Map6	2963.39	0.279966	0.0263675	0.330964
Erbb2ip	3251.12	0.65417	0.026353	0.330964
Snca	7127.75	-0.603406	0.0263109	0.330964
Edem3	1328.46	-0.258354	0.02658	0.332883
Lca5	236.969	-0.689579	0.0266056	0.332943
9330179D12Rik	33.6953	0.881696	0.0266316	0.333009
E2f1	254.681	0.645439	0.0266625	0.333136
Cfap57	39.4537	-1.17884	0.0267236	0.33338
Ipw	79.5891	-0.811266	0.0267198	0.33338
Cybb	19.7746	1.45853	0.0267589	0.333465
Bdp1	847.581	-0.290745	0.026772	0.333465
Plscr1	50.3668	0.599879	0.0268059	0.333628
Pnlip	15.5751	1.19304	0.0269019	0.334304
Plau	66.2296	0.998266	0.0268981	0.334304
Zscan18	494.921	-0.490618	0.0269793	0.335007
Purg	426.575	-0.489925	0.0270789	0.335465
Phf6	587.34	-0.364321	0.027053	0.335465
Sorbs3	941.965	0.477142	0.0270776	0.335465
Tmem176a	289.829	0.534264	0.0271163	0.335669
Heatr5b	1240.92	-0.264615	0.0271455	0.335771
Abhd11os	34.8256	1.30333	0.027239	0.336641
Ptger1	412.263	0.322244	0.0272577	0.336641
Atp8b2	1744.21	-0.33573	0.0272833	0.336697
Slc30a2	123.183	0.617446	0.0274482	0.338472
Lmln	349.029	-0.437429	0.0276272	0.339895
2310011J03Rik	594.795	0.382177	0.0276968	0.340427
Spast	1434.83	-0.230522	0.0277128	0.340427
Tgfb1	234.446	0.404615	0.0277342	0.340428
Ptpn14	726.025	-0.908783	0.027761	0.340497
9430020K01Rik	2734.14	0.417947	0.0278687	0.341557
Gatsl2	2735.84	0.312434	0.027912	0.341826
Stk36	110.126	-0.573837	0.0282033	0.343499
Tmem39b	205.13	-0.292333	0.0281711	0.343499
Npas4	360.314	-1.60046	0.0280809	0.343499
Rqcd1	679.283	-0.295898	0.0282199	0.343499
Ireb2	1315.91	-0.255911	0.0282064	0.343499
Col4a1	1445.1	-0.505781	0.0281514	0.343499
Rnf13	2381.41	0.466731	0.0281343	0.343499
Wwc1	2931.07	0.37675	0.0281122	0.343499
Hadhb	1291.29	0.234	0.0282517	0.343626
Entpd3	195.419	0.452452	0.0282942	0.343882
Ctnna1	1828.68	0.290075	0.0283693	0.344534
Ccdc85c	1064.88	0.446435	0.0283943	0.344576
E130008D07Rik	112.776	-0.712329	0.0285029	0.345633
Fap	14.2902	1.07369	0.0285747	0.34598
Zfp365	11415.7	0.812924	0.0285654	0.34598
Traf1	38.0984	-1.30941	0.0286458	0.346318
Adgrf4	54.9988	-0.575688	0.0286393	0.346318
Mkrn3	41.2901	-1.50621	0.0287262	0.346909
Glb1l	123.695	-0.596924	0.0287435	0.346909
Pdxdc1	2383.37	0.150331	0.0287595	0.346909
Larp4	1043.68	-0.298292	0.0288893	0.347951
Spag4	51.3248	0.617405	0.0290471	0.349328
Hck	60.3586	0.502088	0.0290257	0.349328
Rictor	1298.45	-0.322629	0.0291404	0.349763
Rps29	5811.83	0.418195	0.0291472	0.349763
Was	50.9067	0.693929	0.0291942	0.34979
Wdr19	509.82	-0.312381	0.0292028	0.34979
Tmem106c	671.824	0.232904	0.0292164	0.34979
Gls2	410.413	0.655417	0.029267	0.349812
B230219D22Rik	2785.07	-0.190965	0.0293055	0.349812
Dgkb	5113.46	-0.676077	0.0292862	0.349812
Plekhb1	10421.3	0.773856	0.0292965	0.349812
Serhl	85.6429	0.39064	0.0293779	0.350156
Rgl3	112.227	0.558755	0.0293635	0.350156
Fzd9	164.749	0.299493	0.0296571	0.350747
Tor3a	212.979	0.40969	0.0295873	0.350747
Vav2	309.811	-0.692411	0.0295234	0.350747
Unc93b1	476.424	0.470856	0.029689	0.350747
Cript	652.124	0.19839	0.0295897	0.350747
Rbm22	880.16	-0.200563	0.0297555	0.350747
Phf20l1	1050.85	-0.32463	0.029567	0.350747
Plxdc2	1066.63	0.355247	0.0294725	0.350747
Rsf1	1632.16	-0.29665	0.0295452	0.350747
Trappc11	1692.15	-0.191871	0.0296879	0.350747
Aldh1l1	1738.29	0.348467	0.0294686	0.350747
Dhx36	1786.75	-0.25947	0.0297435	0.350747
Diras1	2684.85	0.501217	0.0296077	0.350747
Tmed10	3183.53	0.168748	0.0296927	0.350747
Cpne4	3815.05	-1.02273	0.0297283	0.350747
Dpp4	58.7519	0.704206	0.0298274	0.350854
Krcc1	275.123	0.396752	0.0299176	0.350854
Rev3l	1342.19	-0.661728	0.0298644	0.350854
Rtkn	1378.78	0.502223	0.0299007	0.350854
Tmem191c	1993.24	0.429269	0.0299079	0.350854
Kif2a	2467.41	-0.660344	0.0298384	0.350854
Tmem131	2677.66	-0.395178	0.0298083	0.350854
Slco4a1	34.1289	1.0085	0.0299424	0.350888
Bmp4	59.9292	-0.797808	0.0300083	0.351404
Mgme1	168.029	0.328971	0.0300475	0.351603
Nit2	164.195	-0.351459	0.0301443	0.351778
Fastkd1	289.727	-0.293578	0.0301279	0.351778
Imp4	468.605	0.218175	0.0301499	0.351778
Pth2r	13.2434	1.42276	0.0301961	0.351983
Amph	6839.84	-0.47625	0.0302114	0.351983
Scml4	96.6388	-1.44062	0.0302604	0.352299
Rnaseh2c	346.802	0.284524	0.0303462	0.353042
Nod2	15.0365	0.94806	0.0304465	0.353951
Col8a1	25.0354	1.1915	0.0304917	0.35422
Ntsr2	2988.66	0.251356	0.03088	0.358472
Ifit1	60.3571	0.724248	0.0309252	0.358737
H2-Ab1	49.178	1.04298	0.0309547	0.35882
Cox15	656.986	-0.217952	0.030997	0.35905
Sfxn4	206.145	0.302964	0.0311125	0.360128
Dact2	961.717	0.751455	0.0311488	0.360288
Chd4	6581.57	-0.255977	0.031217	0.360818
Tctn3	432.122	-0.348885	0.0312663	0.361127
Mri1	238.692	-0.37527	0.0313001	0.361223
Fgfr3	3274.74	0.387441	0.0313196	0.361223
Zfp524	165.733	0.404999	0.0313534	0.361353
Car2	5693.83	0.514439	0.0314216	0.361878
Aspn	27.2505	-0.718912	0.0314974	0.361971
Syngr2	264.528	0.4717	0.0315199	0.361971
Crebl2	748.324	0.309478	0.0314885	0.361971
Tpd52	1101.47	0.431716	0.0315031	0.361971
Rpl37	4410.06	0.382584	0.0316193	0.362853
Rcor1	310.179	-0.352263	0.031682	0.363312
Pde3a	78.4099	-0.555517	0.031766	0.363755
Lrch2	430.881	-0.403842	0.0317514	0.363755
Cdh19	201.77	0.616604	0.0318119	0.363762
Wdr6	3988.85	-0.751896	0.0317916	0.363762
Scml2	17.8807	-1.23913	0.0319129	0.364398
Hmg20b	466.248	0.257989	0.0319608	0.364426
Col15a1	140.134	-0.50849	0.0320059	0.364681
Cdhr3	80.9856	-1.24802	0.0320723	0.365178
6820408C15Rik	62.8794	-0.728599	0.0321345	0.36545
Bcl7b	1246.61	0.284398	0.0321418	0.36545
Chrnb3	12.1107	1.03941	0.0321948	0.365794
Gxylt2	20.8941	-0.899074	0.0323085	0.365805
Mkx	203.738	0.820835	0.0322949	0.365805
Anxa3	254.958	0.390526	0.0323098	0.365805
Nol11	468.626	-0.231312	0.0322868	0.365805
Nenf	935.534	0.332518	0.0322679	0.365805
Smim20	359.063	0.304366	0.032369	0.365959
Adgrl4	551.266	0.564803	0.0323512	0.365959
Bsg	11580.6	0.179249	0.0324471	0.366583
Epcam	13.6264	-1.30066	0.0325865	0.366867
Blnk	130.239	0.729141	0.0325172	0.366867
Necap2	751.238	0.308471	0.0325821	0.366867
Zfp704	2321.72	-0.464077	0.032531	0.366867
Car11	3475.03	0.495409	0.0325809	0.366867
AA387883	39.214	1.0766	0.0326766	0.367623
Gm5643	81.3702	-0.546541	0.032938	0.368856
Zfp78	81.5752	-0.415209	0.0329424	0.368856
Inpp5d	376.957	0.441085	0.0328578	0.368856
Pdrg1	518.966	0.519713	0.0328264	0.368856
Chpt1	721.923	0.25722	0.0329472	0.368856
Zfp871	2236	-0.298716	0.0329296	0.368856
Ypel3	3846.18	0.219391	0.0329111	0.368856
Zfhx3	292.437	0.401977	0.0329733	0.368892
Calca	26.9169	0.927277	0.0330058	0.368998
Ccdc170	17.721	-1.63635	0.03316	0.369826
Cenpb	5066.68	0.34391	0.0331237	0.369826
Rere	5068.9	-0.296247	0.0331404	0.369826
Gm15800	9298.28	-0.244458	0.0331951	0.369826
Rn45s	105389	0.697671	0.0331833	0.369826
Aldh7a1	2248.55	0.278391	0.0332541	0.370226
Ece2	679.367	-0.377426	0.0332797	0.370254
Stat6	269.655	0.591172	0.0333107	0.370292
Tmem231	322.856	-0.263654	0.0333293	0.370292
Nup155	515.2	-0.300136	0.033387	0.370631
Fam222b	1234.88	-0.250099	0.033406	0.370631
Irgm1	195.47	0.401307	0.0335294	0.371229
Orc3	1424.62	-0.191652	0.0335222	0.371229
Usp10	1512.71	-0.157164	0.0335264	0.371229
Cep170	2293.06	-0.50404	0.0337857	0.373552
Stk11	1939.82	0.276488	0.0338392	0.373666
Taf1	2046.51	-0.177782	0.0338426	0.373666
Mdga1	2551.96	-0.82101	0.0339888	0.375022
Skap1	28.6221	0.86586	0.0340465	0.375143
Uhrf1bp1l	2762.64	-0.249272	0.0340462	0.375143
Adora2b	86.1612	0.475737	0.0341444	0.375964
Igtp	100.56	0.656824	0.0342533	0.376202
Pvrl3	677.003	-1.02546	0.0342322	0.376202
Mdn1	1204.89	-0.448667	0.0342599	0.376202
Hip1r	2236.19	0.314101	0.0342056	0.376202
Rtp1	11.1787	1.81341	0.0343741	0.376979
Ophn1	826.576	-0.239301	0.0343776	0.376979
Pkhd1l1	17.8171	-1.65174	0.0344345	0.377044
Hsf2	455.188	-0.326542	0.0344308	0.377044
Rc3h2	1796.63	-0.264442	0.034454	0.377044
Pgm5	223.928	0.349325	0.0345057	0.377095
Rpl12	4490.69	0.439395	0.0345005	0.377095
S100a1	1351.81	0.460829	0.0345699	0.377539
Tcn2	558.613	0.299752	0.0346457	0.378109
Gm12992	30.6328	1.23132	0.034935	0.378435
Igfbpl1	141.512	-3.08165	0.0349196	0.378435
Tmem243	173.635	0.416807	0.034759	0.378435
Thbs3	403.146	-0.601116	0.0349326	0.378435
Cd63	1350.2	0.35746	0.0349246	0.378435
Cit	1976.45	0.745562	0.0348227	0.378435
Tcf20	3088.24	-0.141998	0.0349043	0.378435
Dbndd2	3330.78	0.619018	0.0348603	0.378435
Slc48a1	3801.6	0.357207	0.034846	0.378435
Rabl6	3961.93	0.239796	0.0348424	0.378435
Med23	886.56	-0.398032	0.0349861	0.378732
Igdcc3	61.2597	-0.51017	0.0350548	0.37916
Nrp2	1692.4	-0.765239	0.0350728	0.37916
Ptgis	33.3099	0.701103	0.0351983	0.379564
Gm11627	42.603	0.84313	0.0352406	0.379564
Col12a1	241.61	-0.48718	0.0354178	0.379564
Fam196a	304.025	-1.06729	0.0354118	0.379564
Gtf2e1	422.834	-0.247208	0.0353991	0.379564
Nol12	465.997	0.268576	0.0352902	0.379564
Lin52	511.011	0.289205	0.0353843	0.379564
Adgra2	681.118	-0.465713	0.0353817	0.379564
Bms1	805.603	-0.274179	0.0354049	0.379564
Gm20300	868.785	0.265981	0.0353034	0.379564
Pcnxl3	1918.2	-0.171994	0.0353816	0.379564
Gtf3c1	4164.9	-0.172627	0.0352474	0.379564
Nap1l5	6054.91	0.406575	0.0353522	0.379564
Rcsd1	147.038	0.369461	0.0354644	0.37981
Fbxl3	1696.74	0.223391	0.0355295	0.380254
Csrp2	122.305	-0.412456	0.0356712	0.380976
Ppp1r3d	175.792	0.351437	0.0356321	0.380976
Zfp644	1188.01	-0.230344	0.035692	0.380976
Ak3	1415.29	0.275365	0.035645	0.380976
Tmem229a	2208.58	0.381603	0.0357165	0.380984
Nckap5l	667.139	-0.324684	0.0357672	0.381018
Celf1	5266.62	-0.25853	0.035756	0.381018
Cntn2	4134.52	0.628159	0.0358393	0.381027
Tbc1d9b	7173.75	0.470387	0.0357951	0.381027
Kifc2	14061.3	0.584506	0.0358365	0.381027
Dmrt2	24.6267	1.80317	0.0359019	0.381076
Fsd1l	586.328	-0.32747	0.0358838	0.381076
Ganab	2679.69	-0.194912	0.0359522	0.381216
C5ar2	28.7625	0.966197	0.0360177	0.381659
Otx2	21.8963	-1.17584	0.0361136	0.381993
Evi2a	512.207	0.846266	0.0361219	0.381993
Tmem119	594.745	0.495899	0.0361445	0.381993
Rpl37rt	616.41	0.419395	0.0363743	0.383257
Mrps21	671.753	0.338867	0.0363002	0.383257
Ralyl	1455.63	-0.280865	0.0363439	0.383257
Tnrc18	4240.73	-0.247696	0.0363835	0.383257
Rps23	4829.64	0.409224	0.0363608	0.383257
Ntan1	580.928	0.233184	0.0364305	0.3835
Parp11	457.557	-0.326838	0.0364695	0.383659
Cdc23	941.222	-0.193178	0.0365339	0.383938
Kcna6	2189.45	0.583024	0.0365439	0.383938
Cpne2	1450.4	-1.22401	0.0366633	0.384438
Nalcn	2776.92	-0.318273	0.0366473	0.384438
B3gnt5	22.5087	-0.990175	0.0367088	0.384549
Sncaip	148.154	-0.62901	0.0367458	0.384549
Pdp1	1270.25	0.463098	0.03674	0.384549
C030037D09Rik	153.992	0.362307	0.0368001	0.384615
Ccdc136	1310.34	0.473664	0.0367952	0.384615
Ccdc30	281.845	-0.289093	0.0369009	0.38478
Gng5	332.983	0.406528	0.0369021	0.38478
Acsl6	4411.47	0.213982	0.0368934	0.38478
Cpne7	6356.77	-1.37006	0.0369118	0.38478
Uba1	10342.9	-0.215798	0.0369515	0.384944
2610306M01Rik	115.029	0.37228	0.0370255	0.385464
Ap4m1	246.077	-0.343574	0.0371419	0.386425
Msn	920.154	0.411739	0.0372052	0.386582
Eif4g1	8119.63	-0.304617	0.0371982	0.386582
Apol10b	10.9968	1.01525	0.0374197	0.386713
2410021H03Rik	17.8652	-1.06958	0.0373829	0.386713
Gm12709	60.4124	-0.723064	0.0375552	0.386713
Bin2	221.186	0.464031	0.0374644	0.386713
Ankrd9	259.368	0.27816	0.0373956	0.386713
Gpr83	286.389	0.389088	0.0374368	0.386713
Syde1	290.597	0.309533	0.0375528	0.386713
Faap100	346.226	-0.31252	0.0372894	0.386713
Ccnt1	370.63	-0.310627	0.0375456	0.386713
Fabp7	867.457	-1.28766	0.0373826	0.386713
Galnt1	1171.09	0.210941	0.0375267	0.386713
Gm2a	1923.77	0.144503	0.0374855	0.386713
Pum1	3006.23	-0.148787	0.0374191	0.386713
Pxmp2	119.652	0.529764	0.0376152	0.387082
Rai1	2619.47	-0.187956	0.037692	0.387375
Mtor	3380.04	-0.321364	0.0376769	0.387375
Fam186b	33.8078	-0.624589	0.037731	0.387528
Cabyr	186.095	0.56809	0.0378473	0.388474
Masp1	196.628	-0.735457	0.037914	0.38891
Cyb561	1172.16	0.41842	0.0379419	0.388947
Nifk	626.921	-0.267547	0.0379889	0.389104
Agap1	5064.67	0.301729	0.0380058	0.389104
A930005H10Rik	146.663	0.44032	0.0381231	0.389815
Phf24	3048.85	0.623908	0.0381481	0.389815
Cox7a2l	3226.99	0.240926	0.0381288	0.389815
Tekt4	21.2169	-1.00503	0.0383302	0.389843
1810043H04Rik	214.289	0.420987	0.0382505	0.389843
Tmed3	463.666	0.271795	0.0383213	0.389843
Ucp2	550.85	0.38213	0.0382771	0.389843
Klf6	830.497	0.432228	0.0383186	0.389843
Rps6ka2	1469.74	0.351289	0.0382016	0.389843
Col2a1	64.6836	0.792134	0.0383963	0.389868
Nudt6	116.753	0.387664	0.0384612	0.389902
Tnks	1999.24	-0.233983	0.0384726	0.389902
Rps11	3707.84	0.336841	0.0384569	0.389902
Fubp1	2044.38	-0.293481	0.0385125	0.390061
Wac	2939.44	-0.171965	0.0385529	0.390223
Arid1b	3630.01	-0.269374	0.0386388	0.390846
Tlr3	359.757	0.448034	0.0387008	0.391226
Gadd45a	63.5185	0.590022	0.0388012	0.391501
Arvcf	990.085	-0.267343	0.0387876	0.391501
Ache	1195.55	-0.214043	0.0387876	0.391501
Tet3	1649.64	-0.526093	0.0389037	0.392289
Zfp719	404.194	-0.261949	0.0389993	0.393006
Fbxo2	2226.28	0.479919	0.0390255	0.393024
Sesn2	375.951	-0.449201	0.039118	0.393708
Kcnq4	102.087	0.757096	0.0391442	0.393725
Cyp2s1	104.594	0.788078	0.0392518	0.394066
Rps24	7400	0.394662	0.0392303	0.394066
Cml3	47.0995	0.963298	0.039339	0.394351
Rnf122	167.021	-0.766964	0.039354	0.394351
Mt3	5592.4	0.24307	0.039346	0.394351
Zfp449	115.924	-0.321882	0.0393981	0.394488
1110032F04Rik	241.434	0.514422	0.0394168	0.394488
Trim24	806.754	-0.341586	0.0394509	0.394583
Sdpr	207.973	0.36064	0.0397146	0.396479
Clvs1	440.9	-0.322043	0.039712	0.396479
Fbxw7	4019.82	0.181817	0.0396939	0.396479
Sox3	55.3653	-0.626899	0.0397733	0.396571
Galntl6	571.027	-0.751896	0.0397686	0.396571
Mboat1	90.3406	0.664907	0.0398465	0.396639
9030617O03Rik	183.667	0.287223	0.0399037	0.396639
Otud4	1296.31	-0.300423	0.0398797	0.396639
Rps6	5556.45	0.300047	0.0398377	0.396639
Igfbp5	6340.4	0.591952	0.0399457	0.396811
Icam5	9377.1	-0.369855	0.0399951	0.397055
Cpsf4l	28.5249	-0.767436	0.0400268	0.397124
Caprin2	125.024	-0.565185	0.0404017	0.397169
Igsf1	129.049	-0.827861	0.0403739	0.397169
Itgbl1	170.825	-1.17279	0.0402407	0.397169
Wipi1	525.368	0.337981	0.0403439	0.397169
Zfp322a	550.564	-0.290598	0.0403711	0.397169
Sfi1	692.545	0.483207	0.0403065	0.397169
Fuca1	800.006	0.226464	0.040336	0.397169
Astn2	965.553	0.42568	0.0404027	0.397169
Gigyf2	1786.99	-0.258124	0.0401475	0.397169
Kmt2b	1795.21	-0.392416	0.0402187	0.397169
Ralbp1	2135.88	0.244478	0.0403191	0.397169
Ice1	2541.67	-0.324911	0.0403369	0.397169
Cacna2d1	4436.65	-0.277714	0.0403704	0.397169
Tubb2b	5105.37	-0.320889	0.0403608	0.397169
Nudt3	9480.36	0.345479	0.0403426	0.397169
Rtp4	47.5082	0.504604	0.0404763	0.397464
Tekt1	49.4059	-0.95737	0.0405442	0.397829
Arid4b	1071.95	-0.287212	0.0405923	0.398058
Pdk3	736.955	-0.224633	0.0406801	0.398432
Lars2	5648.99	0.51553	0.0406661	0.398432
Thoc2	959.746	-0.326456	0.0407274	0.398652
Ranbp6	926.85	-0.211669	0.0408126	0.399242
Nid1	254.4	-0.51079	0.0408762	0.399539
Ddx20	260.206	-0.349662	0.0409426	0.399539
Wdr75	529.728	-0.208657	0.0409213	0.399539
Kmt2a	4220.51	-0.361149	0.0409232	0.399539
Ctsh	294.896	0.413184	0.041054	0.399696
Dhx37	556.951	-0.260529	0.0410218	0.399696
Naa35	1009.94	-0.267121	0.0409893	0.399696
Dock1	1402.38	0.307413	0.0410804	0.399696
Camsap1	3173.54	-0.239063	0.0410833	0.399696
Peli1	921.631	-0.226653	0.0411944	0.400535
D430020J02Rik	38.4684	0.811757	0.0412325	0.400662
Mga	1506.2	-0.333932	0.0412754	0.400836
Sfrp5	24.8663	1.50233	0.0414265	0.401817
Csnk1g2	5542.96	0.462925	0.0414198	0.401817
Btg2	534.178	-0.936299	0.0414955	0.402143
Trpm3	1532.52	-0.336897	0.0415103	0.402143
Plekha8	383.94	-0.269403	0.0415977	0.402747
2410004P03Rik	78.6108	-1.24238	0.0416545	0.402915
Tmbim1	984.608	0.567556	0.0416653	0.402915
Nr3c1	2140.01	0.422446	0.0417226	0.403227
Pold1	276.932	0.501527	0.0418281	0.403516
Gm5148	408.166	0.470544	0.0418265	0.403516
2023-09-07	7265.9	0.333111	0.0418179	0.403516
Fam53b	1059.87	0.604283	0.0419864	0.4048
Tex15	52.1407	-1.54502	0.0420784	0.405444
Tcirg1	349.993	0.529699	0.0421908	0.406283
Camsap2	5084.28	-0.303959	0.0423035	0.406879
Vcp	7562.6	-0.156193	0.0422982	0.406879
Gon4l	1382.21	-0.212755	0.0423686	0.407261
C8a	10.2626	-2.48294	0.042709	0.409307
Tmem252	30.7039	1.22719	0.0427067	0.409307
Mycn	294.596	-0.870452	0.0426413	0.409307
Usp22	6625.29	-0.277785	0.0426871	0.409307
G6pc	22.5136	-3.31373	0.0428394	0.409822
Gna15	56.9676	0.542418	0.042827	0.409822
Pcdhga11	625.856	-0.301039	0.0428359	0.409822
4930578C19Rik	12.7353	-0.945869	0.0428673	0.409845
Kmt2d	4450.65	-0.344726	0.0430491	0.411338
Rcbtb2	701.771	-0.254059	0.0430873	0.411458
Spry2	1003.46	0.256973	0.0431327	0.411646
Rbm39	3463.3	-0.268246	0.0433849	0.413807
Pstk	249.471	0.230834	0.0435202	0.414554
Tada1	673.381	-0.269672	0.0434955	0.414554
Cep170b	8863.83	0.373833	0.0435665	0.414554
Macf1	9190.25	-0.262225	0.043546	0.414554
Plaa	1058.2	-0.229426	0.0436187	0.414804
Upk1b	38.4599	1.06948	0.0437527	0.414874
Mns1	58.9527	-0.735975	0.0437554	0.414874
P3h2	94.7918	-0.620024	0.0437281	0.414874
Arntl2	108.254	-0.4231	0.0437333	0.414874
Nol9	576.387	-0.238958	0.0436662	0.414874
Itga9	171.169	0.431438	0.0439194	0.415338
Nol4l	1815.66	-0.327478	0.0439337	0.415338
Ambra1	1897.22	-0.187045	0.0439242	0.415338
Sgta	3862.65	0.152716	0.0438931	0.415338
Trf	11195.7	0.829166	0.0439319	0.415338
Kcnj8	127.669	0.517008	0.0440961	0.415893
Gspt2	694.632	-0.319827	0.0440683	0.415893
Eps15l1	1302.94	-0.253445	0.0440673	0.415893
Chrnb2	1601.68	-0.31585	0.04409	0.415893
Tceb3	931.478	-0.225682	0.0441224	0.415897
Spint1	69.361	0.830269	0.0443025	0.416393
Mr1	149.369	0.532943	0.0443	0.416393
Lrpprc	1675.29	-0.354456	0.0442485	0.416393
Ctsa	2235.07	0.175973	0.0443308	0.416393
Clu	25486	0.490239	0.0442907	0.416393
Wdyhv1	235.715	0.267892	0.0444895	0.417639
Sema3e	1525.67	-0.880179	0.0445682	0.417889
Slc25a12	4186.17	-0.202146	0.0446218	0.417967
Fyn	4401.43	-0.500046	0.0446287	0.417967
Fam98c	368.673	0.37079	0.0447113	0.418349
E330011O21Rik	11.0387	-1.37482	0.044898	0.418807
Hyal1	95.3931	0.506195	0.0449533	0.418807
Nol10	460.546	-0.226826	0.0449519	0.418807
Inpp1	488.31	-0.242444	0.0448879	0.418807
Setd2	1925.06	-0.303991	0.0448712	0.418807
Tsc2	4342.79	-0.215323	0.0449307	0.418807
B230206H07Rik	35.4914	0.912393	0.0450828	0.419526
Prx	48.7209	-0.872289	0.0451654	0.420023
Aaed1	143.292	0.443884	0.0451885	0.420023
Abcb9	971.008	0.364624	0.0452281	0.420147
Cwh43	34.7274	1.05281	0.0455026	0.420326
Gm14057	37.3716	-0.682732	0.0453817	0.420326
1500015O10Rik	40.0881	-0.953853	0.045519	0.420326
Creb5	102.417	0.821479	0.0454353	0.420326
Qrsl1	263.852	-0.278645	0.0453009	0.420326
Pet100	372.598	0.368768	0.0455839	0.420326
Il17d	492.358	0.559899	0.0455136	0.420326
Stoml2	1096.02	0.199297	0.0455496	0.420326
Arl4c	1150.99	0.459316	0.045537	0.420326
Ubxn2a	1192.31	0.210642	0.0453957	0.420326
Sec24b	1535.17	-0.228711	0.0455879	0.420326
Phactr1	10739.7	0.501468	0.0453273	0.420326
Slc2a1	2525.9	0.34392	0.0456712	0.420852
Cct6a	3341.32	-0.207668	0.0457041	0.420913
Rasd2	2445.94	0.901974	0.0457829	0.421397
Ncbp1	1408.93	-0.15088	0.0458159	0.421459
Focad	865.17	-0.403466	0.0459457	0.422233
Utrn	1906.61	0.423441	0.0459527	0.422233
Fam216b	34.2184	-1.72873	0.0460616	0.422991
Foxj3	1977.5	-0.226329	0.0461975	0.423997
Dnd1	27.201	-0.714937	0.0463121	0.42443
Ryr3	1494.08	-0.820233	0.0463241	0.42443
Pde8b	1906.17	0.652791	0.0462812	0.42443
Lect1	24.86	-1.15553	0.0464268	0.424736
Antxr1	404.063	0.342788	0.0465735	0.424736
Dnajc15	532.912	0.238538	0.0465942	0.424736
Usp38	652.228	-0.201601	0.0465373	0.424736
Npy	1099.29	0.626182	0.0465344	0.424736
C330006A16Rik	2079.4	0.280225	0.0464949	0.424736
Appl2	2195.27	0.357359	0.0465957	0.424736
Npc1	2334.46	0.384346	0.046501	0.424736
Alpk3	17.598	-1.0505	0.0468752	0.424775
Psg16	40.4023	0.673627	0.0468192	0.424775
Birc3	40.4381	0.537055	0.0467846	0.424775
Tmem238	87.2905	0.452627	0.0469049	0.424775
Pradc1	216.007	0.535354	0.0467555	0.424775
Kank1	660.512	-0.382938	0.0467206	0.424775
C230091D08Rik	830.334	-0.210292	0.0467633	0.424775
Raph1	1243.84	-0.424923	0.0469442	0.424775
Slitrk3	1627.37	-0.503884	0.0467042	0.424775
Rpl36a	2127.88	0.32294	0.0469328	0.424775
Golgb1	2850.43	-0.315541	0.046939	0.424775
Cox6a1	6913.29	0.430898	0.0468749	0.424775
Gdi1	13817.7	-0.240057	0.0469273	0.424775
Zfp775	213.183	0.381024	0.0469916	0.424945
Gusb	382.513	0.279044	0.047016	0.424945
Rangrf	165.052	0.370081	0.0470677	0.425157
Sgk3	223.871	0.369548	0.047119	0.425157
Wdr3	381.787	-0.239828	0.0471119	0.425157
Prss35	191.307	-1.02491	0.0471655	0.425338
Rasal3	74.5367	0.622268	0.0472102	0.425502
Nxpe4	221.881	-0.305123	0.0473277	0.426321
Nup205	642.712	-0.308213	0.047438	0.426496
Prpf6	1632.1	-0.138439	0.0474426	0.426496
Fem1b	3826.29	-0.268538	0.0474534	0.426496
Lca5l	31.2258	-0.831086	0.0475212	0.426831
Trhde	838.15	-0.753118	0.0475439	0.426831
Mvb12a	378.841	0.280551	0.0475852	0.426963
Bfsp2	123.223	0.830045	0.0479342	0.427139
Osmr	190.082	0.674811	0.0477077	0.427139
Tmem205	356.841	0.247786	0.0478786	0.427139
Cdk8	479.126	-0.241695	0.0477624	0.427139
Rbm26	817.778	-0.211176	0.0477551	0.427139
Ndufs6	1178.55	0.289301	0.0479444	0.427139
Phip	1212.02	-0.36502	0.0479509	0.427139
Scube1	1274.81	-1.05735	0.0478345	0.427139
Abca3	2234.73	-0.358534	0.0476534	0.427139
Ltbp4	2310.28	-0.332404	0.0478658	0.427139
Zswim8	4137.23	-0.171767	0.0479356	0.427139
Hap1	6027.2	-0.926364	0.047838	0.427139
Rpl13a	6825.9	0.45785	0.0478034	0.427139
Gata2	153.781	0.525145	0.0479962	0.427305
Rpl4	13208.4	0.276922	0.0480706	0.427729
Wnt9a	163.436	0.792708	0.0481574	0.428264
Dr1	930.436	-0.362664	0.0482613	0.428806
Rpl32	3172.98	0.377652	0.0482718	0.428806
Alg13	108.523	-0.401165	0.0483878	0.42922
Eml4	964.304	-0.350397	0.0483622	0.42922
Laptm5	1261.09	0.443759	0.0484254	0.42922
Kif1c	4620.32	0.333885	0.0484093	0.42922
Mir8112	12.0675	1.021	0.048803	0.429256
Gm10790	37.7853	0.640445	0.0486298	0.429256
Rtkn2	74.9572	0.548599	0.0487373	0.429256
A930024E05Rik	113.875	-0.503209	0.0487909	0.429256
Hddc3	236.987	0.27039	0.0485322	0.429256
Gpr108	567.332	0.229297	0.0488041	0.429256
Ttc9b	1673.29	0.669527	0.0487046	0.429256
Pde10a	2501.99	1.02725	0.0487243	0.429256
Zfp523	3068.54	0.336736	0.0486698	0.429256
Abl2	3088.04	-0.610785	0.0485671	0.429256
Panx2	4297.17	0.614926	0.0485987	0.429256
Hspa5	5573.47	0.296813	0.0484961	0.429256
Smarcc2	11160.1	0.202	0.0487443	0.429256
Gyg	688.159	-0.402054	0.0488312	0.42926
Ccdc146	31.1223	-1.43405	0.0492097	0.429328
Henmt1	32.3385	0.653799	0.0490071	0.429328
Fam114a1	142.277	0.410524	0.0492216	0.429328
Aifm2	160.927	0.348305	0.0493473	0.429328
Zfp948	201.067	-0.289193	0.0493245	0.429328
Pth1r	220.322	0.546335	0.0489393	0.429328
Asah2	304.44	0.561943	0.0492901	0.429328
Fam96b	365.065	0.321538	0.0489679	0.429328
Pard3	701.834	0.399045	0.0493474	0.429328
Pmvk	837.689	0.215446	0.0491192	0.429328
Samd4	970.766	0.416879	0.0488958	0.429328
Vegfa	1525.21	0.478306	0.0493177	0.429328
Chd6	2095.77	-0.276673	0.0493094	0.429328
Ash1l	4298.72	-0.185768	0.0490441	0.429328
Acsl3	4360.61	0.244504	0.049341	0.429328
Bcas1	6049.06	0.81984	0.0490593	0.429328
Dis3	295.947	-0.270384	0.0494229	0.429519
Mtmr4	2142.43	-0.316138	0.0494069	0.429519
Zfp846	231.63	-0.318219	0.0495497	0.430154
Kif13a	1190.35	0.445697	0.0495408	0.430154
Apex2	71.7087	-0.430139	0.0496707	0.430739
Armc8	1637.78	-0.165935	0.0496445	0.430739
Zc3hav1l	170.072	-0.433669	0.0497294	0.431015
Ripk4	19.739	0.873797	0.0498821	0.432105
Rhobtb2	2631.98	0.41916	0.0500738	0.433297
Snai2	19.3064	-0.874228	0.0505043	0.435318
1700003M02Rik	31.0106	-1.38624	0.0504585	0.435318
Med7	320.413	-0.215336	0.0504054	0.435318
Nr2e1	514.923	0.377013	0.0505515	0.435318
Rasgrp3	522.206	0.470476	0.0504863	0.435318
Naa15	1426.14	-0.188618	0.0505397	0.435318
Nudc	3451.71	0.255407	0.0503891	0.435318
Stmn1	6404.04	0.659529	0.0504264	0.435318
Lamp1	8871.28	0.218153	0.0504317	0.435318
Aldh1b1	226.819	-0.3934	0.0507325	0.436642
Eml5	1866.84	-0.931312	0.0508421	0.437117
Adcy1	23966.4	1.10108	0.050819	0.437117
Nrn1l	16.9603	1.37887	0.0510593	0.437827
Trim30d	34.7142	0.878454	0.0512404	0.437827
Tirap	84.9247	0.454211	0.0509831	0.437827
Cyp4f14	233.468	0.327328	0.0511973	0.437827
Cmpk2	500.433	0.219891	0.0511983	0.437827
Tars	825.243	-0.236122	0.0510185	0.437827
Them6	1009.57	0.408508	0.0512486	0.437827
Fbxo38	1125.57	-0.239963	0.051174	0.437827
Cherp	2006.43	-0.207416	0.0511484	0.437827
Azin1	3109.93	-0.340867	0.0511068	0.437827
Rps14	4650.66	0.515368	0.0509888	0.437827
Polr3k	725.191	-0.231962	0.0513228	0.438197
Ch25h	14.8101	0.927358	0.0513565	0.438251
Ccl3	10.3842	1.51542	0.0514148	0.438283
Ppp1r32	42.2164	-1.32464	0.0513992	0.438283
Dusp18	919.03	-0.377342	0.0514915	0.438471
Adgrb3	2555.87	-0.254095	0.0514714	0.438471
Hspa14	774.064	-0.16112	0.051562	0.438838
Tnfaip8l2	47.0535	0.484074	0.0517045	0.438958
Prph	54.3045	1.66675	0.0517551	0.438958
Kctd12b	144.263	-0.544598	0.0517676	0.438958
Zfp942	326.913	-0.250363	0.0517022	0.438958
Sema4g	690.875	-0.619623	0.051764	0.438958
Ube4b	2963.69	-0.217857	0.0517444	0.438958
Nol3	439.527	0.446574	0.0519073	0.439677
Zfp518b	474.612	-0.723965	0.0520035	0.44026
Slfn8	27.0179	0.673797	0.0522518	0.442092
Adgrg2	35.9708	0.683916	0.0523026	0.442092
Dlat	2660.88	-0.318425	0.0523018	0.442092
Rapsn	16.0526	0.947789	0.0524843	0.443212
Fcrlb	20.7767	0.751097	0.0524904	0.443212
Neil2	32.7574	0.600983	0.0526676	0.44404
Pcdha10	52.0391	0.533179	0.0526443	0.44404
Ncf1	195.522	0.489429	0.0527003	0.44404
Slc9a4	368.191	-1.45484	0.0527645	0.44404
Ercc3	851.312	-0.228343	0.0527151	0.44404
Ppp4r4	1076.68	-0.434524	0.0527822	0.44404
Ssh2	1169.17	-0.353109	0.0527625	0.44404
Fbxl12os	47.7007	-0.46181	0.0528118	0.444057
Polr2b	1773.17	-0.183781	0.0530238	0.445606
Stk33	43.3286	-0.778788	0.0530609	0.445684
Txnrd3	154.028	-0.716758	0.0531139	0.445895
Tet1	300.51	-0.675208	0.0531557	0.446013
St14	24.2192	0.920019	0.0532464	0.446064
Vrk2	34.7467	0.779543	0.0534676	0.446064
Rfx2	124.136	-0.462789	0.0534248	0.446064
Gli3	336.218	0.41637	0.0534274	0.446064
Adi1	597.589	0.353139	0.0534572	0.446064
Lix1l	732.197	-0.20045	0.0533796	0.446064
Kctd20	1023.35	-0.231834	0.0533878	0.446064
Nell1	1047.82	-0.447768	0.0534661	0.446064
Rc3h1	1135.22	-0.254355	0.0532068	0.446064
Lasp1	3461.13	0.348817	0.053288	0.446064
Clip1	3612.24	-0.251347	0.0532224	0.446064
Fgd2	136.39	0.623954	0.0535132	0.446212
Gm4349	13.312	1.51174	0.0540769	0.447147
Mmp23	22.0303	0.723188	0.0543538	0.447147
Chst5	26.3136	0.623807	0.0544446	0.447147
Tmem255b	64.1752	0.84719	0.05447	0.447147
Ttc21a	67.4382	-1.51839	0.0544893	0.447147
Irf7	74.4778	0.615651	0.0541629	0.447147
Ccdc109b	132.177	-0.90612	0.053994	0.447147
Sec14l5	207.917	0.9343	0.0538469	0.447147
Mtfmt	256.335	-0.256459	0.0541727	0.447147
Sox18	284.429	0.558375	0.0544322	0.447147
Hs1bp3	383.021	0.264401	0.0538152	0.447147
Rims3	542.284	0.849975	0.0537968	0.447147
Rgs10	547.813	0.425905	0.0542678	0.447147
Slc25a33	687.408	0.253765	0.0542729	0.447147
Chd1	701.706	-0.269741	0.0541649	0.447147
Ankrd10	755.187	-0.308971	0.0541694	0.447147
Rhog	841.355	0.644726	0.0540031	0.447147
Vwa5b2	937.039	0.546185	0.0538839	0.447147
Ppp4r2	1201.32	-0.28729	0.0543982	0.447147
Ltn1	1321.18	-0.277881	0.0543293	0.447147
Ephb1	1362.47	0.754229	0.0542659	0.447147
Cep350	1455.45	-0.262342	0.0542609	0.447147
Rnf114	1531.09	0.252553	0.0539538	0.447147
Ints3	2015.47	-0.221189	0.054292	0.447147
Egln2	2352.69	0.222344	0.0542258	0.447147
Arl3	2353.08	0.223972	0.0540067	0.447147
Ap1g1	2670.3	-0.220904	0.0544224	0.447147
Zfp445	2851.15	-0.306833	0.0541227	0.447147
Pfdn5	3571.58	0.393689	0.0538062	0.447147
Irf5	120.626	0.569478	0.0546193	0.447202
Snhg14	153.643	-0.465059	0.0546354	0.447202
Bhlhb9	1316.3	-0.208194	0.0545318	0.447202
Dhx30	2685.65	-0.16808	0.0545828	0.447202
Robo1	1522.29	-0.650467	0.0546649	0.447216
Lmcd1	201.827	0.417505	0.0549931	0.447796
Hhatl	308.989	0.81417	0.0549207	0.447796
Plk5	582.433	0.839054	0.055015	0.447796
Cdk12	743.58	-0.291664	0.0549095	0.447796
Ccm2	1077.68	0.369276	0.0549301	0.447796
Slc30a4	1199.89	0.213268	0.0549629	0.447796
Ppp1r12a	1840.21	-0.233281	0.0549046	0.447796
Rpl35a	2673.86	0.419081	0.0548798	0.447796
Zfp106	9369.42	0.269839	0.0549285	0.447796
Dock5	391.417	0.807981	0.0551039	0.447806
Nkd1	514.132	0.393732	0.0550993	0.447806
Scyl2	635.061	-0.347778	0.0551279	0.447806
Copb2	2508.65	-0.156972	0.0550568	0.447806
Usp46	2884.9	-0.436772	0.0551935	0.448112
Arl5b	260.089	-0.447043	0.0552741	0.448312
Brat1	499.53	-0.219711	0.055248	0.448312
Mylpf	17.519	0.802523	0.0553744	0.448361
Ppap2c	77.4874	0.630934	0.0553341	0.448361
Scrn2	96.7621	0.345988	0.0555595	0.448361
Mansc1	220.456	0.397778	0.0554585	0.448361
Fut10	292.754	0.287654	0.0553741	0.448361
Igfbp6	577.878	0.882439	0.0555555	0.448361
Crip2	2021.21	0.586616	0.0554359	0.448361
Rab3gap2	2171.03	-0.289422	0.0555393	0.448361
Rnf145	2318.95	-0.189737	0.0555561	0.448361
Cnpy3	1557.88	0.208849	0.0555936	0.44841
Slc31a1	453.09	-0.263862	0.0557417	0.448478
Zfp280d	755.071	-0.209531	0.0556489	0.448478
Rybp	804.749	-0.289548	0.0557316	0.448478
Crat	1260.9	0.189019	0.0556582	0.448478
Usp9x	3846.34	-0.32708	0.055716	0.448478
Sned1	99.915	0.702183	0.0558421	0.44906
Gjb1	557.914	0.80979	0.0559072	0.449271
Eif2ak4	615.868	-0.253554	0.0559524	0.449271
Sec11c	1244.49	0.332043	0.055931	0.449271
Chmp2b	1173.45	-0.31629	0.0559955	0.449393
Pced1b	158.044	-0.377827	0.0560532	0.449406
Plxna3	751.051	-0.600591	0.0560507	0.449406
Gnal	3271.8	0.718478	0.0560823	0.449415
Cdc42ep4	1049.1	0.397721	0.0561141	0.449445
Armcx4	2173.45	-0.392307	0.0561717	0.449462
Bptf	3662.61	-0.20622	0.0562358	0.449746
Btn2a2	20.2427	1.06983	0.0563777	0.449984
Gsdmd	59.5244	0.5116	0.0563639	0.449984
Gm20594	83.4757	0.495145	0.0563757	0.449984
Gins4	325.283	0.25599	0.056419	0.450089
Ptpn5	3544.42	0.612568	0.0564827	0.450374
Car4	890.069	-0.645023	0.0565533	0.450713
Mcidas	11.8311	0.899989	0.0566681	0.451238
Amz2	1151.71	-0.187032	0.0567317	0.451238
D630045J12Rik	1736.56	-0.461807	0.0567021	0.451238
St6galnac6	3658.86	0.331083	0.0567318	0.451238
Ifi30	75.3109	0.481262	0.0567648	0.451277
Nnmt	24.848	-1.31306	0.0570221	0.452057
Pkdrej	43.1843	0.578726	0.0571354	0.452057
Tnni1	69.1941	0.810519	0.0569396	0.452057
Rxfp3	122.74	-1.11016	0.0571468	0.452057
Mir6236	159.755	0.632221	0.0569584	0.452057
Gtpbp6	301.631	0.313317	0.0571733	0.452057
Fzd7	311.416	-0.442527	0.0570682	0.452057
Zfyve21	345.479	0.380449	0.0569862	0.452057
Naa30	939.408	-0.168638	0.0569845	0.452057
Mea1	1082.53	0.303595	0.0571266	0.452057
Mpp3	1543.45	-0.49696	0.0570629	0.452057
Pou3f1	1762.32	0.975115	0.057201	0.452057
Jph2	23.6841	0.894258	0.0573776	0.452466
Cmtr2	185.917	-0.701188	0.057461	0.452466
Rffl	330.218	0.554617	0.0574784	0.452466
Cpne9	403.928	1.01002	0.057508	0.452466
Akap7	611.008	0.423639	0.0574089	0.452466
Slit2	1063.46	-1.34634	0.0575086	0.452466
Med28	1185.27	0.223624	0.0573458	0.452466
Aup1	1620.97	0.173711	0.0575348	0.452466
Ogt	5029.48	-0.386225	0.0573415	0.452466
Pnkd	5618.16	0.249811	0.0574217	0.452466
Wtap	1025.95	-0.193372	0.0575803	0.452602
Kif15	18.3484	-0.992407	0.0577596	0.452807
Plscr2	38.359	0.633043	0.0576937	0.452807
Hk3	41.6226	0.603992	0.0578886	0.452807
Cast	230.191	0.415669	0.0578618	0.452807
AI413582	585.539	0.49383	0.0578599	0.452807
Gdpd1	1103.09	-0.259694	0.0577395	0.452807
Phactr2	1112.28	-0.507499	0.0577608	0.452807
Lrrn3	1831.66	-0.349338	0.057765	0.452807
Adap1	3855.3	0.412548	0.0578073	0.452807
Eif4a1	5724.02	-0.145726	0.0578756	0.452807
Tpk1	44.7702	-0.525957	0.057947	0.453043
Tbc1d13	1303.19	-0.241839	0.0579931	0.453182
Aldh3a1	22.9304	1.13089	0.0580407	0.453206
Arhgap18	166.563	0.34374	0.0580809	0.453206
Lars	1032.54	-0.12876	0.0580769	0.453206
Zfp618	49.1694	-0.960601	0.0582806	0.454543
Tmem125	236.556	0.733274	0.0583218	0.454643
Kcnq5	2924.12	-0.748804	0.058485	0.455694
1700003E16Rik	766.17	0.553877	0.0585619	0.456072
Dnah6	85.7095	-1.47081	0.0585933	0.456096
Osbpl1a	3761.56	0.547867	0.0586292	0.456154
Apmap	1089.3	-0.15072	0.0587722	0.457044
Smad9	396.815	0.328633	0.0588318	0.457064
Esf1	614.957	-0.157026	0.0588602	0.457064
Ranbp10	952.451	-0.250598	0.0588164	0.457064
Zap70	121.313	-1.07412	0.0589831	0.457294
Vav1	123.792	0.539207	0.0589815	0.457294
Lmnb1	249.424	-0.680198	0.0590485	0.457294
Dll1	291.267	-0.872352	0.0590893	0.457294
Slc39a1	830.623	0.150213	0.0590854	0.457294
Lpin2	2258.47	-0.294827	0.0589189	0.457294
Ahdc1	2342.71	-0.268844	0.0590567	0.457294
Arhgap30	104.807	0.545543	0.0591496	0.457539
E2f8	13.2726	-1.06174	0.0593728	0.457607
Il21r	45.8811	0.598777	0.0592886	0.457607
Tkfc	242.644	-0.277576	0.0594435	0.457607
Eif2b1	465.511	-0.195789	0.0593863	0.457607
[truncated: 13,335 more rows]

## Sheet: Old-Nano vs Old
Gene	baseMean	log2FoldChange	pvalue	padj
A1bg	21.2359	-7.17655	1.26741e-05	0.18076
Gh	11.1421	4.76136	1.81176e-05	0.18076
Car3	57.8903	-3.57236	9.90882e-05	0.659069
Sult2a2	10.1286	-6.83878	0.0434954	0.999682
Apoa5	13.8215	-5.26226	0.00136038	0.999682
Itih1	11.137	-4.94793	0.00473735	0.999682
Uroc1	14.7758	-4.90963	0.0023213	0.999682
Hrg	14.6163	-4.89639	0.0027042	0.999682
Bhmt	51.4265	-4.75286	0.00931364	0.999682
Cyp2c29	13.1512	-4.74472	0.0737355	0.999682
Cyp2a4	13.9714	-4.49968	0.00336282	0.999682
Alb	1419.83	-4.46328	0.00691393	0.999682
Agxt	10.1149	-4.33871	0.00468112	0.999682
Ces1c	53.8137	-4.33132	0.0258082	0.999682
Serpina1b	105.478	-4.32623	0.00825111	0.999682
Hpd	53.3563	-4.24509	0.00828276	0.999682
Akr1c6	15.988	-4.24162	0.119735	0.999682
Serpina1c	54.9933	-4.22975	0.00748629	0.999682
Plg	45.3612	-4.1841	0.00731111	0.999682
Gc	95.7721	-4.13087	0.0131225	0.999682
Ahsg	112.794	-4.12832	0.0102546	0.999682
Serpina1d	53.1198	-4.05265	0.00971249	0.999682
Kng1	39.1727	-4.00797	0.039427	0.999682
F2	34.6324	-3.93702	0.0018223	0.999682
Pon1	13.01	-3.89914	0.0114566	0.999682
Azgp1	16.4068	-3.87673	0.00124848	0.999682
Hal	12.7369	-3.86063	0.0184711	0.999682
Pigr	26.765	-3.80427	0.00305118	0.999682
Serpinc1	39.6993	-3.78496	0.0159348	0.999682
Fgg	69.7617	-3.71135	0.026123	0.999682
Fabp1	78.1162	-3.64554	0.0244902	0.999682
Serpina1a	48.067	-3.58609	0.0259281	0.999682
Fga	75.2145	-3.58429	0.0193363	0.999682
Ambp	41.1457	-3.44199	0.0374234	0.999682
Hgd	13.0256	-3.43888	0.0326511	0.999682
Fgb	88.72	-3.43509	0.0519834	0.999682
Hamp	25.4643	-3.41871	0.074591	0.999682
Apob	33.8724	-3.36299	0.0589597	0.999682
Mbl2	10.397	-3.31723	0.0498902	0.999682
H2-Q10	27.4285	-3.27491	0.00898006	0.999682
Tat	32.9178	-3.24265	0.0487571	0.999682
Cfi	14.8079	-3.21284	0.0135375	0.999682
Adh1	89.5661	-3.20548	0.00662714	0.999682
Hnf4a	10.3576	-3.16478	0.0541051	0.999682
Orm1	11.5038	-3.16288	0.0225056	0.999682
Apoa1	198.366	-3.1394	0.0167036	0.999682
Mat1a	53.5994	-3.1384	0.0156756	0.999682
Angptl3	16.2798	-3.12568	0.00323701	0.999682
Aldh8a1	11.4995	-3.09508	0.00529746	0.999682
Rdh7	12.8172	-3.0207	0.0656644	0.999682
Amdhd1	11.0653	-2.97329	0.0210813	0.999682
Cyp2d26	13.3808	-2.95651	0.0132067	0.999682
Pah	18.7563	-2.94226	0.0460666	0.999682
Mup3	15.8604	-2.91536	0.0234683	0.999682
Rmrp	15.2281	-2.91152	0.000891163	0.999682
Itih4	49.0885	-2.90249	0.00638686	0.999682
Pck1	28.1381	-2.88557	0.0172007	0.999682
Apoa2	106.049	-2.84012	0.014191	0.999682
Apoh	45.421	-2.83814	0.00125792	0.999682
Hc	11.5333	-2.83146	0.00149673	0.999682
Pzp	56.4113	-2.82367	0.0293734	0.999682
Rgn	35.5192	-2.80761	0.00780052	0.999682
Arg1	41.4331	-2.67396	0.00657015	0.999682
Serpina3k	31.5963	-2.6049	0.184074	0.999682
Hamp2	16.5094	-2.50546	0.0386376	0.999682
Cps1	31.7831	-2.49032	0.00804063	0.999682
Upb1	16.4632	-2.47879	0.0173738	0.999682
Rhcg	31.3552	-2.43913	0.0233856	0.999682
Ppp1r17	11.748	-2.39313	0.0102767	0.999682
Apoc3	34.6418	-2.26589	0.0075576	0.999682
Fbp1	25.6092	-2.24609	0.0244418	0.999682
Ttc36	28.1778	-2.23237	0.0137298	0.999682
Asgr1	17.3168	-2.2141	0.0343791	0.999682
Rpph1	28.672	-2.21096	0.000560442	0.999682
Dpys	13.5921	-2.19431	0.00579363	0.999682
Apoc1	85.4856	-2.1537	0.00383039	0.999682
Ftcd	11.4284	-2.12266	0.10198	0.999682
Hpx	58.359	-2.10471	0.0250592	0.999682
Aldob	101.574	-2.09913	0.00770903	0.999682
Slco1b2	11.2625	-2.09632	0.102146	0.999682
Gnmt	63.6633	-2.05725	0.0173553	0.999682
Gsta3	58.1124	-1.92906	0.0123587	0.999682
Rxrg	237.758	-1.90854	0.11942	0.999682
Uox	43.0493	-1.81971	0.0645772	0.999682
Meis1	123.334	-1.80762	0.00707446	0.999682
1300017J02Rik	10.0044	-1.79049	0.152809	0.999682
Chrnb4	10.9431	-1.70853	0.118706	0.999682
Cyp2f2	12.6644	-1.69817	0.262106	0.999682
Sec14l3	61.4125	-1.66034	0.0248837	0.999682
Klhl1	52.9005	-1.64033	0.0151296	0.999682
Haao	28.4916	-1.62832	0.0399776	0.999682
Cyp2e1	79.93	-1.60573	0.0184623	0.999682
Pcsk9	33.3344	-1.5888	0.118132	0.999682
E230025N22Rik	10.4282	-1.56005	0.147622	0.999682
Crnde	16.9971	-1.5247	0.0117562	0.999682
Cml2	16.7422	-1.49616	0.0925223	0.999682
Serpinf2	33.3267	-1.48409	0.095206	0.999682
Lgr6	156.601	-1.46765	0.029924	0.999682
Slc27a5	20.8887	-1.46355	0.0363987	0.999682
Tacr1	66.0508	-1.44391	0.110925	0.999682
Nppa	13.4599	-1.4336	0.0756036	0.999682
Zfp385c	12.452	-1.43244	0.0496156	0.999682
Slc6a3	14.6572	-1.42763	0.139848	0.999682
2700038G22Rik	11.7537	-1.41618	0.0537497	0.999682
Tmprss6	23.4299	-1.4038	0.071853	0.999682
Tnni3	10.3509	-1.38701	0.0404088	0.999682
Slco5a1	71.1387	-1.37099	0.0769878	0.999682
Dnah11	56.4529	-1.33179	0.361176	0.999682
Klhl14	44.935	-1.33169	0.0870157	0.999682
Fgl1	18.4413	-1.31466	0.114271	0.999682
Cacng5	446.545	-1.30432	0.121888	0.999682
Aqp1	13.3561	-1.29399	0.144584	0.999682
Hp	61.4815	-1.29303	0.0890642	0.999682
Rpe65	28.5682	-1.28778	0.14999	0.999682
Ptpro	1064.45	-1.28089	0.10255	0.999682
Rasgrp2	616.924	-1.27222	0.0150969	0.999682
Oprk1	41.3958	-1.26914	0.258345	0.999682
Crabp1	22.6925	-1.26665	0.189054	0.999682
Sfrp5	27.3297	-1.24149	0.0525315	0.999682
Nxph4	73.2308	-1.2203	0.0580465	0.999682
Wfdc18	11.8822	-1.21257	0.0725523	0.999682
Nmbr	43.7703	-1.18459	0.107614	0.999682
Artn	20.7281	-1.17676	0.178448	0.999682
Comp	10.0745	-1.17363	0.111405	0.999682
Scn4b	1934.54	-1.17257	0.237947	0.999682
Bhmt2	15.1714	-1.1687	0.201584	0.999682
Slc38a4	26.5263	-1.16336	0.00959766	0.999682
Chrna3	18.6765	-1.15327	0.139235	0.999682
Slc22a3	22.5985	-1.14595	0.138324	0.999682
Ly6g6e	74.9335	-1.13836	0.00101674	0.999682
Mab21l1	46.586	-1.12617	0.160819	0.999682
Capn11	29.9226	-1.10079	0.191267	0.999682
C1qtnf7	14.0443	-1.08602	0.16804	0.999682
Slc5a7	18.7884	-1.08514	0.134013	0.999682
Dct	10.1318	-1.08045	0.0760308	0.999682
Abcc12	15.8753	-1.0728	0.129627	0.999682
Tpbg	286.609	-1.0641	0.0538133	0.999682
Dsc3	82.7822	-1.05125	0.218962	0.999682
Clspn	48.5767	-1.03361	0.131331	0.999682
Pla2g5	26.8513	-1.01668	0.092493	0.999682
Foxp2	143.951	-1.01057	0.305198	0.999682
Abhd11os	38.7409	-1.01017	0.0818673	0.999682
Fst	27.5603	-1.00516	0.136693	0.999682
Gabrq	20.2264	-0.999444	0.236878	0.999682
Fermt1	59.2679	-0.997264	0.188534	0.999682
Slc10a4	12.5047	-0.994941	0.343864	0.999682
Tmem40	19.9046	-0.993518	0.184654	0.999682
Qprt	14.1542	-0.98014	0.225754	0.999682
Ifltd1	12.7018	-0.970721	0.250945	0.999682
C4bp	13.8048	-0.957469	0.342938	0.999682
Neb	65.2606	-0.951385	0.143599	0.999682
4932411E22Rik	17.3447	-0.947567	0.191245	0.999682
Gm16907	14.6881	-0.942238	0.0304727	0.999682
1500015L24Rik	21.5379	-0.940455	0.0516354	0.999682
Fgf16	24.1552	-0.937554	0.323996	0.999682
A730020M07Rik	10.0578	-0.930269	0.0704166	0.999682
Cdkn1a	323.668	-0.92939	0.0590521	0.999682
Esm1	10.6956	-0.925215	0.194784	0.999682
Actn3	36.4271	-0.917479	0.0482032	0.999682
Myo16	1046.44	-0.915794	0.277003	0.999682
Atp6ap1l	73.0906	-0.915138	0.267036	0.999682
Gpsm1	1459.23	-0.910703	0.0553019	0.999682
Chrna2	29.2359	-0.909395	0.0292846	0.999682
Gcnt1	160.163	-0.905673	0.10132	0.999682
Gm20219	25.9726	-0.903643	0.00540767	0.999682
4930426D05Rik	11.481	-0.9033	0.270043	0.999682
Scube3	61.7513	-0.900951	0.135829	0.999682
Cldn1	66.3315	-0.900383	0.0892259	0.999682
Col24a1	57.1056	-0.899086	0.180345	0.999682
Adamts5	62.1154	-0.89333	0.115136	0.999682
Rasgef1c	305.266	-0.88465	0.399671	0.999682
Cd1d1	15.2799	-0.882041	0.081159	0.999682
Zic1	339.53	-0.879878	0.0845501	0.999682
Stil	10.3261	-0.87726	0.226725	0.999682
Cdca7l	24.969	-0.871172	0.0481354	0.999682
Mkrn3	17.3836	-0.869347	0.0586948	0.999682
Stx11	12.1558	-0.865085	0.208515	0.999682
AI182371	14.8006	-0.861001	0.290196	0.999682
Scd4	10.0635	-0.860778	0.275409	0.999682
S100a9	19.6076	-0.858853	0.395696	0.999682
Ankfn1	15.8358	-0.856547	0.355489	0.999682
Pde10a	2724.85	-0.853893	0.0476036	0.999682
Abcc2	10.4977	-0.852894	0.370053	0.999682
Erdr1	966.466	-0.849869	0.045215	0.999682
Tbc1d10c	15.9913	-0.84788	0.133273	0.999682
Itih2	72.5745	-0.843553	0.195355	0.999682
Musk	27.498	-0.84269	0.246279	0.999682
Fhl4	14.7103	-0.841458	0.0741476	0.999682
Myl2	10.2723	-0.833339	0.240943	0.999682
C1qtnf9	10.0451	-0.83263	0.107959	0.999682
1700063D05Rik	67.1833	-0.827277	0.0376962	0.999682
Prss57	19.9105	-0.823724	0.0463035	0.999682
Pcbp3	1932.51	-0.823538	0.0771138	0.999682
Tfap2b	11.7336	-0.822996	0.389533	0.999682
Aldh1a7	18.7319	-0.820468	0.124455	0.999682
Syt10	177.318	-0.81928	0.0796388	0.999682
Rep15	13.0142	-0.815885	0.178683	0.999682
Stac3	25.1345	-0.813722	0.107865	0.999682
Cpn1	12.1987	-0.813671	0.284379	0.999682
Pld5	69.6115	-0.800381	0.150314	0.999682
Pde1b	3970.52	-0.796531	0.0400602	0.999682
Rarb	188.033	-0.792916	0.127459	0.999682
Plekhg4	19.4077	-0.789675	0.0524878	0.999682
Hs3st2	548.512	-0.787077	0.252929	0.999682
2610318N02Rik	24.8469	-0.785562	0.0895121	0.999682
Rad54b	25.4049	-0.785428	0.0684906	0.999682
2700070H01Rik	11.2682	-0.775076	0.178263	0.999682
Wnt10b	24.5431	-0.771232	0.170296	0.999682
Arhgap22	186.17	-0.768864	0.0636316	0.999682
Filip1l	148.735	-0.767642	0.0936432	0.999682
Napsa	24.394	-0.765791	0.183654	0.999682
Cwh43	38.8641	-0.765002	0.0809716	0.999682
Hs3st3b1	57.4675	-0.76315	0.150854	0.999682
Acat3	52.052	-0.761068	0.0238903	0.999682
Clec1a	40.5941	-0.759104	0.163698	0.999682
Gpr153	551.623	-0.758454	0.130805	0.999682
Dynlt1b	12.9553	-0.757933	0.226266	0.999682
Dmkn	31.5335	-0.756837	0.443141	0.999682
Frmd3	87.2296	-0.753191	0.105431	0.999682
Sphk1	52.1679	-0.749775	0.193751	0.999682
Fabp7	420.34	-0.749015	0.115797	0.999682
Lrrd1	11.31	-0.744888	0.193572	0.999682
Baiap2l2	74.4299	-0.743436	0.186238	0.999682
Inmt	32.1068	-0.740087	0.28199	0.999682
Tmem91	173.29	-0.73866	0.100985	0.999682
BC065397	37.5939	-0.738562	0.0161765	0.999682
Shb	297.847	-0.737724	0.0622629	0.999682
Papln	36.6533	-0.73717	0.153609	0.999682
Ablim3	1211.97	-0.736617	0.072165	0.999682
Myo3b	38.9015	-0.736295	0.1561	0.999682
Pdlim3	21.3988	-0.734007	0.152507	0.999682
Tex15	22.3118	-0.728924	0.248455	0.999682
Cntnap3	167.343	-0.721896	0.190531	0.999682
Sall3	275.451	-0.721099	0.124909	0.999682
Col4a3	13.9005	-0.710353	0.265365	0.999682
Sfrp1	252.906	-0.70727	0.146641	0.999682
Rn45s	109753	-0.706771	0.00363179	0.999682
Nrn1l	20.6497	-0.705393	0.304638	0.999682
Ube4bos3	11.0111	-0.697793	0.214799	0.999682
4930520O04Rik	13.8525	-0.697356	0.120653	0.999682
Wfdc3	10.3784	-0.695408	0.18601	0.999682
Gsx1	17.1029	-0.692523	0.153672	0.999682
Calb2	1040.38	-0.687419	0.518346	0.999682
Emid1	85.6706	-0.686686	0.0307352	0.999682
Inpp5j	2339.97	-0.683701	0.0565383	0.999682
Gm10789	26.4262	-0.682927	0.0604312	0.999682
Nat8	29.7817	-0.682385	0.0574632	0.999682
Bend7	67.5283	-0.680931	0.240132	0.999682
Pdzph1	36.6983	-0.679879	0.235055	0.999682
Hpn	33.2589	-0.678936	0.21098	0.999682
Lefty2	17.4374	-0.674495	0.447241	0.999682
Prdm1	33.4911	-0.670683	0.197724	0.999682
Gm14827	58.6427	-0.670107	0.0513776	0.999682
Krt18	21.4179	-0.669664	0.414424	0.999682
Cbln4	282.801	-0.665278	0.23681	0.999682
Melk	10.0979	-0.664166	0.508927	0.999682
Vdr	11.4015	-0.663567	0.406924	0.999682
Zfhx2os	20.0652	-0.662685	0.184507	0.999682
Grm4	980.46	-0.661675	0.177393	0.999682
Tmem255b	70.2844	-0.661267	0.113331	0.999682
Hist1h4k	28.6667	-0.656883	0.138104	0.999682
Actn2	412.436	-0.654272	0.222662	0.999682
Bfsp1	20.5411	-0.653845	0.0939007	0.999682
Gm14204	145.036	-0.65383	0.129418	0.999682
Sp5	10.7496	-0.652087	0.294782	0.999682
Asic4	397.473	-0.651556	0.173878	0.999682
Top2a	15.7325	-0.650219	0.365666	0.999682
Tdrd6	27.5736	-0.648456	0.0415296	0.999682
Otop2	21.7711	-0.646645	0.505425	0.999682
Rasd2	2728.3	-0.646554	0.0958212	0.999682
Lipc	13.2044	-0.645993	0.271841	0.999682
Dbil5	16.093	-0.644363	0.171689	0.999682
Slc38a5	99.4943	-0.644185	0.117466	0.999682
Ssc5d	60.6101	-0.643963	0.107952	0.999682
Nkx2-2os	20.8794	-0.641365	0.132768	0.999682
Tiam2	1121.33	-0.638541	0.13037	0.999682
Gbp11	18.5217	-0.636134	0.173505	0.999682
Mapk13	20.921	-0.628814	0.329092	0.999682
Gdpd5	830.968	-0.628383	0.106305	0.999682
Fam184a	615.97	-0.627431	0.0595413	0.999682
4932418E24Rik	16.3101	-0.626138	0.351124	0.999682
Adcy5	5351.39	-0.624558	0.0848665	0.999682
Stard10	1210.19	-0.623102	0.3181	0.999682
Rxfp1	128.561	-0.621596	0.191887	0.999682
Cartpt	42.3223	-0.620285	0.214346	0.999682
Ttc22	26.2454	-0.618606	0.237285	0.999682
Ccl28	66.5907	-0.613317	0.0892707	0.999682
Ankrd63	824.728	-0.611774	0.34757	0.999682
Dusp27	14.8922	-0.609164	0.140236	0.999682
1700025F24Rik	12.7555	-0.608257	0.209515	0.999682
Kank3	538.183	-0.60736	0.101833	0.999682
Igf2bp2	16.3839	-0.605647	0.323627	0.999682
Clcn1	38.1426	-0.605219	0.169126	0.999682
Pi16	17.0803	-0.605124	0.362112	0.999682
A930003A15Rik	11.987	-0.596483	0.28754	0.999682
Tnni2	11.1916	-0.595038	0.335819	0.999682
Tsacc	21.3953	-0.59472	0.090361	0.999682
Tnnt1	50.6808	-0.593806	0.196942	0.999682
Ccdc42	10.4624	-0.592979	0.496282	0.999682
Pcdhb6	128.379	-0.592711	0.0189611	0.999682
Rnase1	11.074	-0.591792	0.429933	0.999682
Wnt6	22.4215	-0.591462	0.568958	0.999682
Egln3	186.144	-0.588892	0.275603	0.999682
1700109H08Rik	16.0496	-0.588318	0.359472	0.999682
Gm11627	47.6344	-0.587196	0.0939232	0.999682
Cndp1	10.096	-0.584603	0.429949	0.999682
Irx1	19.3261	-0.584352	0.138112	0.999682
2310069G16Rik	41.8027	-0.584102	0.0388131	0.999682
Map3k7cl	15.5178	-0.582544	0.202224	0.999682
Zic4	41.677	-0.580597	0.257544	0.999682
Vill	111.249	-0.580333	0.337997	0.999682
Car8	187.687	-0.579518	0.228273	0.999682
Cml3	54.3216	-0.576305	0.186748	0.999682
A930006K02Rik	13.9782	-0.576118	0.241713	0.999682
Pax6	360.713	-0.575723	0.0708979	0.999682
Lrg1	64.4238	-0.575477	0.274618	0.999682
Pkd2l1	32.5189	-0.572436	0.189316	0.999682
Flt3l	57.031	-0.571999	0.0818218	0.999682
Lrrc39	19.8543	-0.570879	0.168824	0.999682
Dlx6os1	391.753	-0.570612	0.208541	0.999682
Slc6a12	18.0673	-0.570286	0.3933	0.999682
Actl10	15.7899	-0.569123	0.350018	0.999682
Ninj2	66.8167	-0.569099	0.116843	0.999682
Alas2	156.733	-0.567441	0.142217	0.999682
Arhgap6	117.839	-0.566536	0.201697	0.999682
Mum1l1	73.3506	-0.565476	0.13304	0.999682
Klhl13	658.526	-0.56426	0.100641	0.999682
Htr1b	39.8282	-0.563814	0.229045	0.999682
Ccdc110	12.4433	-0.562857	0.232329	0.999682
Tnfrsf13c	20.3321	-0.562383	0.322605	0.999682
1700123M08Rik	30.2222	-0.559643	0.181352	0.999682
Hmgcs2	274.281	-0.558526	0.123297	0.999682
4933432I09Rik	14.8528	-0.558022	0.182565	0.999682
Map3k1	431.578	-0.555692	0.113845	0.999682
Ddah2	229.376	-0.554756	0.0562124	0.999682
Cacna1s	20.0307	-0.554179	0.408343	0.999682
Cep72	35.7869	-0.55413	0.0567156	0.999682
Eif4ebp3	98.2486	-0.551612	0.0784898	0.999682
Gm694	63.5036	-0.550566	0.10183	0.999682
3110001I22Rik	22.1234	-0.550381	0.144787	0.999682
E330033B04Rik	28.4457	-0.550322	0.259873	0.999682
Xkr7	36.0688	-0.549872	0.137612	0.999682
Aqp9	33.8884	-0.549082	0.221911	0.999682
Tmem158	1311.41	-0.54891	0.149115	0.999682
Cenpu	15.6798	-0.548552	0.299788	0.999682
Pou6f2	12.9764	-0.548518	0.370142	0.999682
S100a8	16.4686	-0.548252	0.613372	0.999682
Tll1	71.982	-0.547988	0.0863238	0.999682
2410004I01Rik	10.9433	-0.544712	0.347312	0.999682
Gsg1l	1812.66	-0.544396	0.0471177	0.999682
Acy3	49.3638	-0.543474	0.0387713	0.999682
Myom3	69.2532	-0.543421	0.220896	0.999682
Pipox	44.9622	-0.541412	0.189822	0.999682
BC055402	11.3938	-0.541191	0.40364	0.999682
Mir6236	171.099	-0.540665	0.0512849	0.999682
Dok3	149.414	-0.540035	0.0216411	0.999682
Sox11	471.153	-0.537688	0.0231533	0.999682
Nr4a2	1747.76	-0.537021	0.135516	0.999682
Cldn14	18.6031	-0.536728	0.17583	0.999682
Nkx2-9	27.1077	-0.536658	0.284861	0.999682
Ccdc109b	81.2028	-0.536536	0.295397	0.999682
Tshr	10.4515	-0.53619	0.366828	0.999682
Srrm4os	23.8655	-0.53571	0.154971	0.999682
Gm4925	11.5045	-0.53478	0.27219	0.999682
Sbsn	158.071	-0.534118	0.153685	0.999682
Egfl8	33.9423	-0.533748	0.169657	0.999682
C030023E24Rik	65.0135	-0.532991	0.117518	0.999682
Gp1bb	285.663	-0.532658	0.0856089	0.999682
Wfikkn2	28.8388	-0.530427	0.469552	0.999682
Dera	49.9274	-0.530305	0.0654679	0.999682
Dcx	412.082	-0.529477	0.22339	0.999682
1700048O20Rik	126.639	-0.529232	0.0751698	0.999682
Smtnl2	56.3439	-0.526645	0.0999205	0.999682
Synpr	2616.59	-0.526056	0.119196	0.999682
Gnb4	316.305	-0.525306	0.184898	0.999682
Sftpc	17.0213	-0.524548	0.234908	0.999682
Fam83d	35.9331	-0.524409	0.248215	0.999682
Tbc1d8	464.941	-0.523949	0.158074	0.999682
Creb3l4	10.3362	-0.523464	0.304432	0.999682
Myo18b	73.8425	-0.523322	0.0601813	0.999682
Sds	38.05	-0.522988	0.254594	0.999682
Gm10863	18.0176	-0.521873	0.409038	0.999682
Acaa1b	56.3284	-0.521734	0.29426	0.999682
Cubn	15.6019	-0.52156	0.273192	0.999682
F12	21.9415	-0.521145	0.403833	0.999682
Pth2r	17.128	-0.520351	0.50154	0.999682
Il20rb	46.605	-0.520333	0.514435	0.999682
Arsj	104.461	-0.519199	0.286408	0.999682
Fbxw15	92.1559	-0.518604	0.142647	0.999682
Ano2	72.7454	-0.518004	0.503856	0.999682
Hes5	285.146	-0.517238	0.205835	0.999682
Dclk3	760.213	-0.51682	0.226398	0.999682
Aspdh	53.2125	-0.516339	0.181511	0.999682
Inf2	3871.34	-0.516112	0.114412	0.999682
Zfp524	167.514	-0.515544	0.00329429	0.999682
Lars2	5899.43	-0.514785	0.00740267	0.999682
Tm6sf2	25.5866	-0.514248	0.310238	0.999682
Ceacam2	14.806	-0.513876	0.304616	0.999682
Ces1d	17.9065	-0.513438	0.651004	0.999682
Hcrtr1	46.0213	-0.512753	0.270027	0.999682
Tmprss9	23.4669	-0.51261	0.218658	0.999682
Arr3	20.5727	-0.512084	0.327145	0.999682
Catsperd	17.5044	-0.511857	0.218274	0.999682
Cplx3	273.594	-0.511833	0.162094	0.999682
Neu2	37.4824	-0.511743	0.527823	0.999682
Samd15	57.9289	-0.511108	0.073861	0.999682
Ntn4	262.294	-0.510969	0.111447	0.999682
Fxyd2	73.4184	-0.510568	0.109415	0.999682
Creb3l3	23.2991	-0.510042	0.408894	0.999682
Gad1	9075.28	-0.509591	0.204936	0.999682
Mir1249	20.0694	-0.508111	0.293278	0.999682
Cldn19	16.8739	-0.507511	0.463661	0.999682
Prom2	15.9007	-0.507112	0.334238	0.999682
Cdo1	545.84	-0.506197	0.00951752	0.999682
Ly6g6f	30.9393	-0.505955	0.192622	0.999682
Gm16551	31.7898	-0.505216	0.759271	0.999682
Ptges3l	28.7933	-0.505009	0.238704	0.999682
Slc13a3	494.089	-0.504037	0.110582	0.999682
Hist1h1e	20.5132	-0.503934	0.163982	0.999682
Col6a1	959.152	-0.50378	0.463823	0.999682
Espnl	11.2691	-0.503405	0.503472	0.999682
Spx	17.1087	-0.501741	0.311702	0.999682
Lppr1	260.198	-0.501492	0.161325	0.999682
Pou3f4	73.5858	-0.500461	0.205211	0.999682
Irf6	28.1329	-0.500306	0.179281	0.999682
Slc39a5	13.0559	-0.500156	0.309278	0.999682
2210416O15Rik	24.8181	-0.500005	0.137027	0.999682
Dna2	31.0788	-0.499575	0.119815	0.999682
5830416P10Rik	66.4789	-0.498445	0.493904	0.999682
3110082J24Rik	18.6637	-0.496018	0.315969	0.999682
E130201H02Rik	14.1528	-0.494101	0.382088	0.999682
Isoc1	516.894	-0.493143	0.109727	0.999682
Prkch	177.501	-0.492087	0.203986	0.999682
Trappc6a	161.542	-0.491735	0.0359978	0.999682
Clec4a3	23.2199	-0.491537	0.220929	0.999682
Kcnh8	18.6271	-0.49146	0.503862	0.999682
E130102H24Rik	73.1611	-0.490655	0.081481	0.999682
H2-K2	75.0954	-0.490106	0.35442	0.999682
Gng7	6236.91	-0.489165	0.167082	0.999682
Dusp15	364.494	-0.489001	0.0583829	0.999682
Agpat2	46.5574	-0.488925	0.0840927	0.999682
AI317395	16.4071	-0.488922	0.240026	0.999682
Cdk3-ps	26.4076	-0.487778	0.19323	0.999682
AI839979	10.0079	-0.484757	0.445129	0.999682
Kcnq1ot1	278.702	-0.48466	0.160895	0.999682
Gm4890	13.1097	-0.484501	0.287435	0.999682
Hfe2	14.3874	-0.484405	0.564549	0.999682
Henmt1	35.4046	-0.484031	0.113587	0.999682
Wif1	17.42	-0.482981	0.305199	0.999682
Rbpjl	12.9814	-0.482032	0.440237	0.999682
Crb1	19.4248	-0.481781	0.503429	0.999682
A330076C08Rik	15.1401	-0.480736	0.413123	0.999682
Fanci	38.3175	-0.480578	0.0933509	0.999682
4932441J04Rik	14.3037	-0.479224	0.343055	0.999682
Cabp4	13.921	-0.478137	0.351715	0.999682
Ly96	16.6148	-0.477895	0.291996	0.999682
Rapgef4	24155.5	-0.477546	0.0586728	0.999682
Mir8112	14.4836	-0.476858	0.343619	0.999682
Pappa2	15.8316	-0.476511	0.571511	0.999682
Mme	149.384	-0.475636	0.229843	0.999682
Ptgdr	23.9485	-0.475465	0.45221	0.999682
Epha3	190.455	-0.475044	0.29215	0.999682
Slain1os	14.5962	-0.473292	0.354345	0.999682
1810011O10Rik	23.7015	-0.471994	0.293525	0.999682
Myo1a	21.1481	-0.471104	0.294754	0.999682
Sall1	1225.46	-0.469632	0.131127	0.999682
Hmgb3	372.647	-0.469503	0.211014	0.999682
Serpinb1a	313.14	-0.4695	0.162797	0.999682
Erbb3	346.596	-0.46908	0.0856259	0.999682
Stxbp3-ps	13.6921	-0.468794	0.269041	0.999682
Diap3	24.7	-0.468753	0.223835	0.999682
Gpt	452.15	-0.468575	0.049732	0.999682
Fam117a	186.36	-0.468558	0.0970397	0.999682
Nhej1	24.6419	-0.468322	0.139819	0.999682
Ecel1	103.755	-0.468221	0.43608	0.999682
Ndst4	410.37	-0.466728	0.621923	0.999682
Mybpc2	26.6061	-0.466471	0.151662	0.999682
Lrrc10b	1567.32	-0.466421	0.616932	0.999682
Cd59a	125.644	-0.466154	0.0673326	0.999682
Cd163	46.3952	-0.46554	0.224032	0.999682
Higd1b	54.0361	-0.465412	0.0656276	0.999682
2700046A07Rik	11.1248	-0.464954	0.37427	0.999682
Prph	74.3929	-0.464756	0.497547	0.999682
1700067K01Rik	26.7743	-0.464693	0.188879	0.999682
E130008D07Rik	77.036	-0.464113	0.281946	0.999682
Fam102b	1204.41	-0.463995	0.159573	0.999682
Adam8	77.8214	-0.463961	0.285159	0.999682
Unc13c	1164.63	-0.463293	0.229726	0.999682
Cdca8	23.559	-0.463033	0.222663	0.999682
Tbx6	16.2458	-0.462954	0.343656	0.999682
Rtbdn	39.9159	-0.461573	0.144087	0.999682
Rsph6a	11.061	-0.460982	0.446381	0.999682
BC051142	41.5716	-0.460889	0.207387	0.999682
Wfs1	3774.32	-0.460085	0.204769	0.999682
Islr	382.519	-0.459706	0.200023	0.999682
Tgif2	50.7936	-0.459592	0.0625897	0.999682
1110020A21Rik	17.2094	-0.459176	0.373297	0.999682
Calr4	19.165	-0.458067	0.300337	0.999682
Csdc2	3244.02	-0.457913	0.150709	0.999682
Rgs12	1185.79	-0.455834	0.13146	0.999682
Ngfr	101.04	-0.455782	0.0227654	0.999682
B930059L03Rik	27.3567	-0.453975	0.132374	0.999682
Gimap8	29.3238	-0.453563	0.215026	0.999682
Col2a1	74.0454	-0.453008	0.144542	0.999682
Gm2897	11.8954	-0.452774	0.354445	0.999682
C1ql1	326.712	-0.452085	0.0594098	0.999682
Cpne5	1448.87	-0.451981	0.535934	0.999682
Ppapdc1a	95.1035	-0.451566	0.224943	0.999682
C2cd4d	20.552	-0.451412	0.247869	0.999682
Stpg1	110.933	-0.450518	0.443259	0.999682
Rbp4	259.73	-0.450411	0.212168	0.999682
Prima1	98.3	-0.450266	0.216486	0.999682
Gng11	225.667	-0.450193	0.089981	0.999682
Gm10638	24.7309	-0.449698	0.147619	0.999682
Airn	18.1095	-0.449475	0.37534	0.999682
Car14	235.602	-0.449228	0.0829099	0.999682
Slc5a11	11.3827	-0.448882	0.362264	0.999682
Dach1	214.935	-0.448847	0.236571	0.999682
Ankrd23	59.6893	-0.448718	0.0981397	0.999682
AI197445	25.4966	-0.447671	0.390563	0.999682
Scd1	5921.66	-0.447316	0.0155871	0.999682
Gnal	3685.63	-0.447265	0.0880814	0.999682
C8g	48.2474	-0.447052	0.174774	0.999682
Fndc9	36.8471	-0.446118	0.327698	0.999682
Plin3	580.21	-0.445692	0.0145865	0.999682
Cox4i2	42.2046	-0.444868	0.296383	0.999682
Pdgfc	149.911	-0.443654	0.0536222	0.999682
9630001P10Rik	18.1612	-0.443354	0.360769	0.999682
5430416O09Rik	30.7307	-0.443207	0.176987	0.999682
Col7a1	46.4596	-0.442266	0.188866	0.999682
E530001F21Rik	25.5986	-0.441699	0.237092	0.999682
Draxin	16.5039	-0.441585	0.376694	0.999682
Tceal7	15.3481	-0.441311	0.381515	0.999682
Dkk2	16.095	-0.440939	0.428415	0.999682
AU023762	20.1294	-0.440607	0.310509	0.999682
Fam181a	50.6451	-0.440547	0.126889	0.999682
Acy1	228.428	-0.43957	0.0526302	0.999682
Gm5820	19.6551	-0.439322	0.245016	0.999682
Slc22a7	13.9318	-0.439082	0.6411	0.999682
Stat5a	75.0965	-0.438397	0.262963	0.999682
Ttc9b	1866.37	-0.437639	0.2086	0.999682
Alx3	13.1807	-0.43722	0.518396	0.999682
Igsf21	1208.85	-0.437004	0.263922	0.999682
Ankrd6	1075.86	-0.436905	0.102629	0.999682
Inhba	50.3356	-0.436526	0.311477	0.999682
Cfb	147.126	-0.435044	0.150335	0.999682
Kcne1l	130.439	-0.434959	0.204952	0.999682
Lpar2	19.7837	-0.434581	0.448599	0.999682
Tcf24	17.2097	-0.434506	0.371826	0.999682
Muc1	13.9761	-0.434157	0.322652	0.999682
Nts	90.6738	-0.433785	0.553082	0.999682
Baiap3	184.493	-0.433479	0.417226	0.999682
Atp10b	108.299	-0.432728	0.151392	0.999682
Plk5	678.852	-0.430896	0.349363	0.999682
Metap1d	326.683	-0.430197	0.0508591	0.999682
Phtf1os	16.389	-0.429995	0.340316	0.999682
Gipc2	13.0761	-0.429712	0.517856	0.999682
Tuba8	382.988	-0.429025	0.456206	0.999682
Snx7	388.958	-0.428932	0.216519	0.999682
Gm6225	14.9099	-0.428699	0.277884	0.999682
Gm12992	39.1737	-0.428167	0.489239	0.999682
1700109K24Rik	15.1672	-0.42755	0.373313	0.999682
Plch1	266.067	-0.427476	0.218469	0.999682
Kcnj4	2874.52	-0.427333	0.300046	0.999682
Bfsp2	143.488	-0.427288	0.187538	0.999682
Grhl3	25.4598	-0.42723	0.308221	0.999682
Cacng4	384.779	-0.426932	0.115585	0.999682
8430408G22Rik	84.5192	-0.426555	0.259967	0.999682
Sh3d21	26.6528	-0.42611	0.197195	0.999682
Foxr2	11.6008	-0.425869	0.473411	0.999682
Rem1	14.2869	-0.425541	0.319523	0.999682
Ppp1r3b	45.2366	-0.424968	0.323479	0.999682
Nrtn	79.5619	-0.424928	0.411232	0.999682
Arpp21	6003.09	-0.424324	0.313661	0.999682
Pisd-ps1	8227.23	-0.424185	0.065244	0.999682
Mxd3	11.7179	-0.42307	0.506144	0.999682
Pctp	63.2105	-0.422234	0.0922642	0.999682
Hrct1	34.54	-0.422224	0.196679	0.999682
Sdsl	93.1731	-0.421446	0.0329294	0.999682
Tmem132e	305.221	-0.420878	0.143819	0.999682
Mir1900	47.6995	-0.420579	0.298185	0.999682
Bdkrb2	21.9711	-0.420536	0.302373	0.999682
Prrx2	22.678	-0.420028	0.526735	0.999682
Med9os	12.1218	-0.419816	0.414485	0.999682
Cenpm	51.3747	-0.41896	0.150748	0.999682
Cyp3a13	18.7202	-0.417833	0.529912	0.999682
Cst6	121.586	-0.416849	0.358703	0.999682
C2cd4a	52.5482	-0.416245	0.554838	0.999682
Nrap	32.1807	-0.415939	0.326384	0.999682
Aoc3	14.5569	-0.415608	0.372595	0.999682
Gstt3	105.346	-0.412629	0.217262	0.999682
9330199G10Rik	19.9213	-0.411917	0.314891	0.999682
Lad1	111.474	-0.411887	0.0619012	0.999682
Cngb1	10.0247	-0.411614	0.617754	0.999682
Apoo	90.1391	-0.411339	0.0683527	0.999682
Cyb5r2	13.6167	-0.410889	0.400737	0.999682
6430550D23Rik	15.1482	-0.410887	0.306112	0.999682
Lrrc75a	345.097	-0.410614	0.303828	0.999682
Npr1	140.665	-0.409867	0.182695	0.999682
Vmn2r57	15.0851	-0.40855	0.309128	0.999682
Tpm2	169.375	-0.407575	0.185777	0.999682
Rragd	3274.24	-0.40684	0.229271	0.999682
Ush1g	30.8393	-0.406836	0.523363	0.999682
Camk2d	1957.65	-0.406671	0.260745	0.999682
Zfp473	16.6488	-0.406208	0.343879	0.999682
Shmt1	77.1621	-0.406101	0.142631	0.999682
A330015K06Rik	28.2152	-0.405417	0.193384	0.999682
2900052N01Rik	1410.35	-0.405149	0.0378024	0.999682
A230009B12Rik	37.9801	-0.4048	0.361044	0.999682
Gm13483	10.0123	-0.404706	0.436042	0.999682
Slc25a21	12.9622	-0.404694	0.42971	0.999682
Gck	36.2469	-0.404638	0.50124	0.999682
4833411C07Rik	11.0937	-0.403688	0.442205	0.999682
Zglp1	13.1607	-0.40366	0.399099	0.999682
Pde1c	327.492	-0.403545	0.183606	0.999682
Sdc1	27.3792	-0.403477	0.340856	0.999682
Tmc4	73.2847	-0.402951	0.180665	0.999682
Serpind1	87.0581	-0.402704	0.385642	0.999682
Prkag2os1	10.6675	-0.402474	0.546954	0.999682
Kcnrg	15.6685	-0.401843	0.388512	0.999682
2810410L24Rik	114.829	-0.401725	0.175986	0.999682
Fam20c	1310.87	-0.40161	0.244894	0.999682
Cfap58	16.1387	-0.401595	0.577454	0.999682
Fign	68.9875	-0.400861	0.188589	0.999682
Jup	1773.69	-0.400756	0.160406	0.999682
Grip2	617.773	-0.399675	0.418677	0.999682
Hist1h1c	212.8	-0.399634	0.193984	0.999682
Mir682	141.239	-0.399001	0.0830065	0.999682
Hist1h2bc	697.764	-0.398588	0.0753492	0.999682
Cbln3	16.0128	-0.397424	0.426649	0.999682
6530411M01Rik	19.2371	-0.397145	0.465455	0.999682
9630028B13Rik	10.7269	-0.397029	0.468064	0.999682
Kcnk13	353.303	-0.396963	0.139068	0.999682
Eda2r	15.3713	-0.396382	0.483706	0.999682
Ccdc57	191.851	-0.395403	0.033134	0.999682
Arg2	59.8282	-0.395331	0.210213	0.999682
Ccdc23	196.058	-0.395263	0.0205886	0.999682
Cdh22	1135.31	-0.395257	0.235783	0.999682
Fcgr4	11.3187	-0.394803	0.435405	0.999682
Dancr	56.2666	-0.394775	0.233339	0.999682
Arhgap33	4542.76	-0.394448	0.195368	0.999682
Pde7b	806.012	-0.394009	0.268984	0.999682
Igsf3	687.003	-0.393493	0.177769	0.999682
Enpp6	146.639	-0.393479	0.292999	0.999682
Il17rb	41.4049	-0.392649	0.106845	0.999682
Pde4c	51.9552	-0.392632	0.362292	0.999682
Cd164l2	59.4376	-0.392391	0.281133	0.999682
4931440P22Rik	17.0464	-0.392302	0.34229	0.999682
C230037L18Rik	23.2098	-0.391655	0.311212	0.999682
A830052D11Rik	25.7623	-0.391263	0.295317	0.999682
Rpl31-ps12	64.4711	-0.39126	0.182628	0.999682
Gmnn	44.5509	-0.390541	0.27149	0.999682
Slc16a8	19.6403	-0.389833	0.459312	0.999682
Sema3c	605.08	-0.389779	0.187475	0.999682
B9d2	245.769	-0.38933	0.142136	0.999682
Ppp3cc	550.344	-0.388991	0.188569	0.999682
Nek8	86.0498	-0.388853	0.186011	0.999682
Sec14l4	27.0287	-0.388433	0.575762	0.999682
Clec9a	10.388	-0.386584	0.646047	0.999682
Gpr21	39.2472	-0.386543	0.50242	0.999682
Jph2	28.3686	-0.38653	0.324768	0.999682
Mir143hg	13.2383	-0.385438	0.521471	0.999682
Ccdc33	11.6521	-0.385018	0.633509	0.999682
Nr1i3	21.558	-0.384755	0.416952	0.999682
Ermap	21.6854	-0.384702	0.372849	0.999682
Pbld2	21.9206	-0.384468	0.307526	0.999682
Sytl5	157.813	-0.384034	0.137216	0.999682
Npy	1230.92	-0.383962	0.191188	0.999682
Amhr2	14.9868	-0.383785	0.514935	0.999682
Atg4a	23.9335	-0.383443	0.259854	0.999682
4632428C04Rik	14.2598	-0.382065	0.495211	0.999682
Stk32a	113.427	-0.381884	0.405758	0.999682
Ndnf	294.95	-0.381393	0.414558	0.999682
Chn1os3	27.016	-0.380454	0.422927	0.999682
Tmem200b	78.2533	-0.380138	0.495983	0.999682
Enpp3	10.6996	-0.379276	0.484572	0.999682
Spag4	57.3373	-0.379151	0.152644	0.999682
Nfe2l3	142.068	-0.378808	0.125074	0.999682
Rasl10b	10589.1	-0.378416	0.144713	0.999682
Mycn	192.558	-0.378053	0.0765068	0.999682
Hist1h4h	30.5329	-0.377907	0.374612	0.999682
Fjx1	2111.58	-0.377797	0.176776	0.999682
Nudt1	64.4942	-0.377492	0.177275	0.999682
Hspb1	148.944	-0.377184	0.0817003	0.999682
Tmem71	13.7283	-0.377127	0.395026	0.999682
Dact1	161.57	-0.377123	0.024521	0.999682
Pemt	47.5241	-0.376979	0.118908	0.999682
Ddias	14.4332	-0.376539	0.482639	0.999682
Tgfbr3l	89.7031	-0.37637	0.236131	0.999682
Dgkk	21.7994	-0.375229	0.521507	0.999682
Hmgb2	108.37	-0.375206	0.132213	0.999682
5830454E08Rik	15.0899	-0.375029	0.349012	0.999682
Ctxn3	89.3888	-0.374654	0.586419	0.999682
9230112J17Rik	10.4378	-0.37407	0.452297	0.999682
Tgfa	1229.83	-0.372895	0.118674	0.999682
2610305D13Rik	11.7453	-0.371784	0.425544	0.999682
Cfp	136.317	-0.371354	0.19342	0.999682
Plekha2	1074.99	-0.371335	0.373395	0.999682
Tnnc1	52.5832	-0.370941	0.565538	0.999682
Npff	13.5426	-0.370936	0.381709	0.999682
Peli2	973.16	-0.370043	0.140862	0.999682
Col23a1	271.882	-0.369933	0.477489	0.999682
Dapk2	31.8229	-0.369814	0.388434	0.999682
Gm10037	43.4056	-0.36947	0.134733	0.999682
B3gnt9	110.024	-0.368546	0.178254	0.999682
Sh3bgrl2	705.429	-0.368131	0.150975	0.999682
1810021B22Rik	104.465	-0.366575	0.125296	0.999682
Rpp25	478.313	-0.365808	0.370262	0.999682
Snord4a	10.7759	-0.365621	0.60917	0.999682
A230001M10Rik	136.335	-0.365375	0.273607	0.999682
2610306M01Rik	120.397	-0.365105	0.0316053	0.999682
Pls1	510.357	-0.365076	0.173604	0.999682
A330035P11Rik	14.3655	-0.363888	0.448964	0.999682
Fam198b	113.339	-0.363439	0.342627	0.999682
Cox6b2	44.4078	-0.363396	0.291934	0.999682
Tmem210	22.2614	-0.363386	0.444976	0.999682
Dmp1	289.195	-0.363329	0.0936813	0.999682
Sfmbt2	59.6922	-0.361679	0.212816	0.999682
Gprc5b	6683.59	-0.36139	0.0940376	0.999682
Gng13	409.698	-0.361098	0.187709	0.999682
Lmcd1	214.451	-0.360753	0.0555017	0.999682
Spata3	13.4871	-0.360331	0.388198	0.999682
Fam222a	310.686	-0.360308	0.271461	0.999682
Spdya	13.3865	-0.35975	0.519932	0.999682
Slc9b2	54.8426	-0.359686	0.147049	0.999682
A830011K09Rik	59.8646	-0.359212	0.415362	0.999682
Krt8	16.1575	-0.359191	0.727574	0.999682
Trdmt1	96.9549	-0.358922	0.0682591	0.999682
Krt10	241.315	-0.35872	0.222726	0.999682
Spc24	31.1932	-0.358421	0.370937	0.999682
Prtg	156.209	-0.357435	0.318005	0.999682
Fbxo5	31.1158	-0.357287	0.314424	0.999682
Mtcp1	28.3795	-0.357205	0.288663	0.999682
Sulf1	236.165	-0.357122	0.495023	0.999682
3000002C10Rik	71.0857	-0.356922	0.175346	0.999682
Adgrg2	41.1837	-0.356901	0.309315	0.999682
Tnfaip8	171.845	-0.356748	0.200724	0.999682
Olfml2a	56.8079	-0.356737	0.323591	0.999682
Chrdl1	283.904	-0.356715	0.50322	0.999682
Klhl40	164.167	-0.356409	0.25833	0.999682
4930579G18Rik	78.0847	-0.356233	0.362639	0.999682
Hfm1	33.3152	-0.355755	0.287078	0.999682
Sp6	29.2902	-0.355527	0.329351	0.999682
Crybg3	218.028	-0.35551	0.200356	0.999682
Bmp6	260.663	-0.355212	0.315394	0.999682
Casq1	36.7558	-0.355135	0.322007	0.999682
Sox2ot	1062.58	-0.354827	0.144435	0.999682
Mcidas	14.3455	-0.354737	0.456604	0.999682
Cmtm8	34.5496	-0.354705	0.256142	0.999682
Lct	913.585	-0.3546	0.795779	0.999682
D430036J16Rik	21.6148	-0.354407	0.369723	0.999682
Sertad4	463.701	-0.353914	0.357261	0.999682
Ccdc183	29.1173	-0.353382	0.29736	0.999682
Pnp2	13.5821	-0.35322	0.558975	0.999682
Snhg7	71.7973	-0.353211	0.178296	0.999682
Nrg2	227.662	-0.352352	0.211545	0.999682
Cml5	39.7028	-0.351804	0.26309	0.999682
Tas1r1	72.113	-0.351546	0.096636	0.999682
Col6a2	355.87	-0.350887	0.456033	0.999682
Gm16861	37.3948	-0.35076	0.307286	0.999682
A330069E16Rik	16.8718	-0.350302	0.390507	0.999682
Inadl	169.567	-0.350059	0.298712	0.999682
Tmem163	242.892	-0.350044	0.415509	0.999682
A730056A06Rik	45.2228	-0.34978	0.20745	0.999682
Gjc2	655.342	-0.34905	0.182875	0.999682
Dmgdh	29.8783	-0.349021	0.454116	0.999682
Ppp1r1a	2092.56	-0.348476	0.264663	0.999682
Gm10754	38.5574	-0.348392	0.623992	0.999682
Wnt3	65.4359	-0.348299	0.300573	0.999682
Ampd2	2085.37	-0.348016	0.167286	0.999682
Epor	172.712	-0.347722	0.246147	0.999682
Ankrd37	113.903	-0.347481	0.172305	0.999682
1700010I14Rik	20.7585	-0.346873	0.469831	0.999682
Pla2g2f	85.5566	-0.346317	0.795721	0.999682
Spsb4	104.42	-0.346301	0.317136	0.999682
Pcdha8	25.8846	-0.345675	0.368381	0.999682
Cldn34c1	19.6659	-0.345517	0.442853	0.999682
Kcnk2	1386.57	-0.345444	0.15201	0.999682
Sgk2	71.1162	-0.345428	0.392848	0.999682
Stag3	16.2252	-0.345351	0.436794	0.999682
Prtn3	28.3691	-0.34505	0.493458	0.999682
Fam126a	719.571	-0.344657	0.19287	0.999682
Fbxo36	48.4413	-0.344265	0.325898	0.999682
Prr22	16.1497	-0.344102	0.487805	0.999682
D430020J02Rik	45.8166	-0.343764	0.350851	0.999682
2610316D01Rik	47.664	-0.343493	0.413708	0.999682
Pgpep1l	24.4101	-0.343276	0.361299	0.999682
Gm5535	11.4561	-0.34324	0.462706	0.999682
Slc26a10	212.634	-0.34306	0.550607	0.999682
Tnfrsf9	21.302	-0.342946	0.437976	0.999682
Slc32a1	2700.75	-0.342151	0.330426	0.999682
S100a10	360.288	-0.342044	0.367724	0.999682
Pmel	14.2732	-0.341833	0.475664	0.999682
1700030C10Rik	29.7209	-0.341331	0.538905	0.999682
Sfn	58.7495	-0.340913	0.223066	0.999682
Aspa	412.54	-0.340651	0.318493	0.999682
Fam181b	635.957	-0.34053	0.180949	0.999682
Gper1	90.5223	-0.340408	0.157068	0.999682
Rasl11b	1464.56	-0.339999	0.321141	0.999682
Hist1h4i	25.6976	-0.33997	0.366914	0.999682
Necab2	2349.64	-0.339742	0.390404	0.999682
Dhrs13	102.615	-0.33949	0.27341	0.999682
C1qtnf4	5065.63	-0.339384	0.215059	0.999682
Fa2h	1528.6	-0.339319	0.161343	0.999682
Gm38413	38.3554	-0.339284	0.3992	0.999682
Celrr	49.5942	-0.339024	0.182774	0.999682
Acvr1c	586.412	-0.338771	0.273801	0.999682
Gm684	29.3929	-0.338611	0.281578	0.999682
Cdh23	86.9762	-0.338212	0.268989	0.999682
Onecut1	34.3976	-0.338129	0.840024	0.999682
Tmem238	94.3973	-0.337654	0.213223	0.999682
Cryba4	18.0713	-0.33692	0.413506	0.999682
Krt9	292.359	-0.33646	0.374579	0.999682
Tctn1	271.887	-0.336354	0.0581057	0.999682
Pdk4	345.248	-0.335933	0.0300375	0.999682
4933407L21Rik	41.6176	-0.335881	0.468636	0.999682
Pcsk4	84.8047	-0.335722	0.389924	0.999682
Ccdc159	169.681	-0.335693	0.0379196	0.999682
Casp4	12.5143	-0.334662	0.453868	0.999682
Pacsin2	2115.68	-0.334612	0.197862	0.999682
Gm13889	900.491	-0.334512	0.08537	0.999682
Gm15612	35.9653	-0.333803	0.400456	0.999682
A230077H06Rik	109.989	-0.332942	0.222129	0.999682
Car11	3810.42	-0.332226	0.137464	0.999682
Tas1r3	18.1746	-0.332135	0.437554	0.999682
AA387883	49.8584	-0.331894	0.417224	0.999682
Phf19	23.0129	-0.331195	0.338168	0.999682
Mei4	15.0436	-0.330896	0.531909	0.999682
Nod2	18.5269	-0.330526	0.473906	0.999682
Gm14137	24.8549	-0.330222	0.38546	0.999682
Ripk4	23.9365	-0.329868	0.386527	0.999682
Nupr1	151.24	-0.329826	0.342802	0.999682
Rps19-ps3	40.397	-0.329405	0.320693	0.999682
Pisd-ps2	1374.06	-0.329157	0.116225	0.999682
Ap1s2	900.023	-0.329083	0.182751	0.999682
Fam92b	13.6196	-0.32899	0.506367	0.999682
Tesc	1158.99	-0.328631	0.344716	0.999682
1810043H04Rik	230.117	-0.328208	0.0836912	0.999682
Dok2	12.9531	-0.327983	0.519318	0.999682
Ptgds	10837.1	-0.327744	0.581952	0.999682
6230400D17Rik	30.8882	-0.327417	0.311982	0.999682
Dusp5	329.507	-0.327098	0.219315	0.999682
Id4	1248.7	-0.327006	0.0640989	0.999682
Gngt2	41.4368	-0.326928	0.237369	0.999682
Dleu2	107.291	-0.326732	0.183732	0.999682
Gpr3	129.842	-0.325644	0.245413	0.999682
Hist1h2be	99.9783	-0.325354	0.205055	0.999682
Dennd2c	19.888	-0.325318	0.474231	0.999682
Cyp27a1	146.629	-0.325189	0.307973	0.999682
Spin4	13.6679	-0.325064	0.479444	0.999682
Murc	14.003	-0.324675	0.537644	0.999682
Fgfr2	2056.98	-0.324374	0.088818	0.999682
Gtse1	14.272	-0.323917	0.536626	0.999682
Aass	153.659	-0.323878	0.0517557	0.999682
Amz1	233.844	-0.323688	0.408725	0.999682
Bche	165.083	-0.323426	0.346879	0.999682
4930579K19Rik	10.7235	-0.323292	0.551251	0.999682
Lpo	22.2411	-0.323134	0.525647	0.999682
Bcl2l11	141.225	-0.322493	0.178121	0.999682
Rps14	5144.96	-0.321977	0.174831	0.999682
Gng8	31.2844	-0.321892	0.442191	0.999682
B3gnt3	37.7758	-0.321847	0.339356	0.999682
Gpx1	1331.97	-0.321683	0.187369	0.999682
2610020H08Rik	17.3907	-0.321348	0.474198	0.999682
D330050I16Rik	16.5842	-0.321145	0.449433	0.999682
Gm13031	29.5111	-0.321003	0.478526	0.999682
Kcnj14	52.3531	-0.32099	0.286098	0.999682
Mirg	201.608	-0.320768	0.165786	0.999682
Kif27	104.856	-0.320447	0.322338	0.999682
Sec14l5	256.32	-0.320417	0.385266	0.999682
Serinc2	140.908	-0.320377	0.288247	0.999682
E2f2	31.884	-0.320288	0.346981	0.999682
4930519K11Rik	13.4357	-0.319952	0.496249	0.999682
Casp1	67.0292	-0.319792	0.50628	0.999682
Fancb	40.0465	-0.319727	0.278553	0.999682
Prss23	459.322	-0.319687	0.281899	0.999682
Ccdc163	55.0204	-0.319677	0.292576	0.999682
Rassf10	22.1779	-0.319524	0.421474	0.999682
Pter	59.6893	-0.319466	0.276754	0.999682
Sox4	482.576	-0.319135	0.320214	0.999682
Colec11	17.0176	-0.318434	0.531811	0.999682
Gm6194	16.7241	-0.318189	0.449581	0.999682
Gm15867	22.9006	-0.317786	0.575602	0.999682
Clk2	80.6802	-0.317579	0.112163	0.999682
Gm3219	23.4557	-0.317327	0.434145	0.999682
Rbks	40.8096	-0.316759	0.324581	0.999682
Slc23a1	10.1502	-0.316694	0.626578	0.999682
Hacl1	164.511	-0.316527	0.144436	0.999682
Lpar1	1183.88	-0.315732	0.256298	0.999682
Rrp1b	243.958	-0.315279	0.111244	0.999682
9330020H09Rik	40.0137	-0.314599	0.227685	0.999682
Lrrn4	41.4003	-0.314548	0.623766	0.999682
Cdc20	22.7803	-0.313163	0.408013	0.999682
Sla	162.378	-0.313102	0.258882	0.999682
Klhdc8a	473.439	-0.312883	0.414721	0.999682
Gem	49.1646	-0.312593	0.402216	0.999682
Il1rapl2	64.5425	-0.312484	0.505809	0.999682
Ripply2	72.4858	-0.312108	0.305854	0.999682
Grin3b	28.799	-0.311728	0.4098	0.999682
Tst	732.869	-0.311727	0.0645969	0.999682
Xkrx	33.7109	-0.311555	0.644038	0.999682
Echdc3	25.7454	-0.311416	0.57089	0.999682
Bmp3	128.629	-0.310527	0.623676	0.999682
Pi4k2b	54.0772	-0.310429	0.324076	0.999682
Athl1	162.081	-0.310336	0.135015	0.999682
Spata13	632.558	-0.310283	0.377733	0.999682
Phldb1	4988.23	-0.310257	0.220995	0.999682
Lrrc1	274.542	-0.310199	0.157861	0.999682
Rgcc	449.166	-0.310098	0.0360186	0.999682
Sirt4	309.617	-0.31003	0.119596	0.999682
Smim1	224.927	-0.309919	0.206584	0.999682
Hps1	233.685	-0.309788	0.150121	0.999682
Igflr1	95.1706	-0.309725	0.289049	0.999682
AU022754	31.9765	-0.309599	0.458635	0.999682
Cdk18	949.191	-0.309371	0.232647	0.999682
Wtip	172.364	-0.3093	0.174974	0.999682
Elmo1	2072.32	-0.309218	0.31389	0.999682
Arx	675.742	-0.309183	0.357364	0.999682
Hs3st3a1	46.7775	-0.309113	0.612812	0.999682
Zcchc12	902.162	-0.308924	0.471277	0.999682
Lix1	1352.05	-0.308849	0.111636	0.999682
9530051G07Rik	16.0876	-0.308825	0.507088	0.999682
Pcdhgb8	58.1996	-0.308818	0.195995	0.999682
Slc25a45	99.072	-0.308562	0.392962	0.999682
Suclg2	552.643	-0.308061	0.0638056	0.999682
Dnase1l2	55.1613	-0.30788	0.376306	0.999682
Kat2b	707.527	-0.307836	0.119502	0.999682
Plekhh1	1148.85	-0.3078	0.270016	0.999682
4930539E08Rik	150.502	-0.307265	0.529983	0.999682
Gjb1	670.386	-0.307228	0.285987	0.999682
6330409D20Rik	26.9585	-0.307221	0.456939	0.999682
Miip	266.49	-0.306986	0.188445	0.999682
Nat2	22.761	-0.306938	0.438774	0.999682
Tmco5	22.9142	-0.306699	0.454404	0.999682
Crybb3	22.2403	-0.3066	0.410931	0.999682
Ttpa	113.287	-0.306552	0.0899459	0.999682
Cep128	160.564	-0.306368	0.210848	0.999682
Edn1	62.6217	-0.306324	0.329974	0.999682
Myh7	142.981	-0.305897	0.533173	0.999682
Mcm7	369.064	-0.305375	0.096074	0.999682
Cd209a	14.7686	-0.305107	0.599025	0.999682
1600020E01Rik	90.8118	-0.305082	0.265652	0.999682
Btg3	27.4234	-0.304812	0.328678	0.999682
4930506C21Rik	56.3341	-0.304675	0.336082	0.999682
Afmid	64.0617	-0.304398	0.341023	0.999682
Xist	5909.97	-0.304319	0.897595	0.999682
Kif20a	52.6513	-0.304301	0.362521	0.999682
Cytl1	13.3658	-0.303812	0.549059	0.999682
2810403D21Rik	10.8323	-0.303557	0.583304	0.999682
Epha1	12.2525	-0.303528	0.58509	0.999682
Cgref1	295.986	-0.303478	0.421493	0.999682
Rps15	8687.92	-0.303342	0.108215	0.999682
9430021M05Rik	170.979	-0.303321	0.327677	0.999682
Dock10	2189.6	-0.303082	0.362903	0.999682
Ybx1	4621.08	-0.30286	0.140589	0.999682
Pmepa1	910.233	-0.302794	0.24438	0.999682
Rinl	72.5016	-0.301835	0.186408	0.999682
Cenpf	17.7971	-0.301529	0.493135	0.999682
3110062M04Rik	61.329	-0.301103	0.192825	0.999682
Plekhf1	100.399	-0.300797	0.286937	0.999682
Hyi	162.37	-0.300599	0.365124	0.999682
Acrbp	110.304	-0.300455	0.440431	0.999682
Mybl2	12.7104	-0.300448	0.577462	0.999682
Alkbh2	97.5113	-0.300295	0.145886	0.999682
Snhg20	290.742	-0.300275	0.205524	0.999682
Mettl23	261.283	-0.300133	0.0106868	0.999682
Tlcd1	253.695	-0.299894	0.124078	0.999682
Btbd19	158.063	-0.299539	0.221605	0.999682
Sox18	320.515	-0.299136	0.197474	0.999682
D330023K18Rik	46.5018	-0.299057	0.293814	0.999682
Jsrp1	97.6541	-0.297953	0.491859	0.999682
Smarcd3	1842.15	-0.297759	0.235126	0.999682
Adgrf4	41.7764	-0.29769	0.414185	0.999682
Gad2	3504.76	-0.297551	0.354653	0.999682
Mei1	62.9352	-0.297047	0.652984	0.999682
Mir421	11.3526	-0.296679	0.688019	0.999682
Med31	164.701	-0.29661	0.130977	0.999682
Snhg18	51.3765	-0.296115	0.300635	0.999682
Car13	36.2058	-0.295965	0.509644	0.999682
Fdxr	290.547	-0.295273	0.0963216	0.999682
Cdh20	706.047	-0.295251	0.300043	0.999682
Slc45a3	25.6289	-0.295156	0.414904	0.999682
2700046G09Rik	64.2063	-0.295109	0.169957	0.999682
2810049E08Rik	44.0521	-0.294986	0.309365	0.999682
Plekhn1	113.766	-0.294935	0.207322	0.999682
Creb5	123.773	-0.294811	0.308607	0.999682
Cahm	52.9548	-0.294397	0.410859	0.999682
Tlr12	25.6076	-0.294302	0.494964	0.999682
Sntg2	53.5747	-0.294301	0.56241	0.999682
Hapln2	1161.04	-0.294268	0.307593	0.999682
Smarcd1	4192.08	-0.294241	0.282855	0.999682
Cenpv	444.042	-0.293949	0.0776475	0.999682
Gm16702	131.438	-0.293683	0.579493	0.999682
Gm31763	10.6201	-0.293633	0.57277	0.999682
Amigo3	65.7531	-0.293627	0.289653	0.999682
C030018K13Rik	64.0684	-0.293527	0.269154	0.999682
Strip2	650.381	-0.293417	0.557863	0.999682
Fancc	135.541	-0.293022	0.0920257	0.999682
Mir3064	30.6815	-0.292592	0.586324	0.999682
Zcchc5	60.7931	-0.292431	0.765077	0.999682
Rnls	68.5742	-0.29237	0.230381	0.999682
BC037032	19.6704	-0.292362	0.427211	0.999682
Rps6kb2	597.535	-0.292038	0.217932	0.999682
Xndc1	74.0011	-0.291854	0.158501	0.999682
Ftx	395.355	-0.291758	0.345709	0.999682
C1rl	15.1317	-0.291656	0.594881	0.999682
Elmo3	83.7748	-0.291567	0.150313	0.999682
Insc	173.79	-0.291505	0.364542	0.999682
Msantd1	46.3822	-0.291477	0.438508	0.999682
Tmem252	40.7751	-0.291287	0.640882	0.999682
Prkg2	183.523	-0.291221	0.565628	0.999682
Tubb2a-ps2	39.031	-0.291091	0.355454	0.999682
Necab3	960.904	-0.290982	0.53918	0.999682
Fcf1	233.002	-0.290771	0.0468967	0.999682
Frem1	63.4593	-0.290725	0.286405	0.999682
Rnf138rt1	13.23	-0.290632	0.691579	0.999682
Ctgf	408.685	-0.290448	0.470549	0.999682
Rgs9bp	11.8072	-0.290306	0.557957	0.999682
Gdf7	10.2264	-0.290289	0.622335	0.999682
Ppp1r14a	656.282	-0.289899	0.298506	0.999682
Shcbp1l	30.7626	-0.289891	0.396082	0.999682
BC052040	201.792	-0.289841	0.213542	0.999682
Best3	25.3237	-0.289575	0.754702	0.999682
Nudt16	236.72	-0.289574	0.139447	0.999682
Pla2g3	39.8268	-0.289345	0.480437	0.999682
Col11a2	681.099	-0.289309	0.409377	0.999682
Pld6	12.2671	-0.289071	0.624802	0.999682
Mroh7	127.748	-0.288749	0.216037	0.999682
1700029I15Rik	21.4354	-0.288044	0.391148	0.999682
Rgs20	629.814	-0.287974	0.217893	0.999682
Limd2	2066.97	-0.287919	0.336312	0.999682
Fam132a	205.593	-0.2877	0.255349	0.999682
Csk	887.81	-0.287635	0.17726	0.999682
Uchl4	15.8948	-0.287598	0.516689	0.999682
Pold1	308.272	-0.287225	0.142989	0.999682
Tunar	444.541	-0.286782	0.320747	0.999682
Hist3h2ba	326.254	-0.28659	0.212929	0.999682
Tsks	20.9252	-0.286499	0.576718	0.999682
Rasa3	2858.67	-0.28638	0.148685	0.999682
Pln	23.6856	-0.286335	0.498253	0.999682
Itga5	77.4023	-0.286218	0.530095	0.999682
C920021L13Rik	20.7255	-0.285967	0.514272	0.999682
Zfp428	818.841	-0.285777	0.1255	0.999682
Thbs4	642.429	-0.285162	0.585639	0.999682
Mmp23	26.1212	-0.285101	0.433905	0.999682
Cox20	373.443	-0.285027	0.069596	0.999682
9030025P20Rik	41.6897	-0.285026	0.283094	0.999682
Agtr1a	10.8391	-0.284827	0.607204	0.999682
Gm13293	69.0371	-0.28474	0.444435	0.999682
Stard8	546.134	-0.284121	0.490564	0.999682
Glis1	15.1559	-0.284079	0.529536	0.999682
Pcbd1	74.1031	-0.283951	0.523643	0.999682
Pidd1	35.2687	-0.283781	0.320596	0.999682
Pla2g16	1305.72	-0.283642	0.163513	0.999682
1300002E11Rik	144.653	-0.283375	0.171358	0.999682
Dusp26	1677.41	-0.282489	0.373938	0.999682
Flywch2	122.345	-0.282338	0.330852	0.999682
Tnfrsf25	146.549	-0.282161	0.63967	0.999682
Gm6623	65.1539	-0.282094	0.201648	0.999682
Zfp607	26.8325	-0.281991	0.581598	0.999682
Upp1	60.1471	-0.281976	0.303144	0.999682
Mrpl33	263.083	-0.281868	0.0472519	0.999682
Vwc2l	325.961	-0.281866	0.579243	0.999682
Itga11	96.8319	-0.28186	0.576595	0.999682
Gm2027	17.1297	-0.28165	0.537084	0.999682
P2ry2	31.98	-0.281453	0.571779	0.999682
2310039H08Rik	66.3459	-0.281352	0.283072	0.999682
Palm	7963.95	-0.28103	0.130232	0.999682
Pnlip	20.6229	-0.281025	0.65955	0.999682
Ephb1	1627.83	-0.281014	0.236437	0.999682
Sigirr	34.0713	-0.280747	0.331058	0.999682
Neurog2	19.138	-0.280665	0.705518	0.999682
Ranbp3l	147.617	-0.280591	0.127728	0.999682
Aven	241.039	-0.280523	0.104039	0.999682
Bard1	12.6071	-0.280511	0.613854	0.999682
Cish	123.208	-0.280356	0.538911	0.999682
Ccdc13	157.279	-0.280277	0.116633	0.999682
Rps19	2405.46	-0.28027	0.187084	0.999682
Fzd5	67.3769	-0.28011	0.438077	0.999682
Efhd1	1075.37	-0.280053	0.276213	0.999682
Mid1ip1	3145.08	-0.280012	0.0563102	0.999682
Acot10	11.5458	-0.279169	0.557025	0.999682
Epb4.1l4aos	141.797	-0.279041	0.237652	0.999682
Atad3aos	16.0035	-0.278762	0.592341	0.999682
Hcar1	23.6035	-0.27859	0.607714	0.999682
Dsp	876.727	-0.278456	0.835573	0.999682
Ddit3	532.168	-0.278453	0.121076	0.999682
Trim59	536.376	-0.278392	0.283924	0.999682
Sfi1	768.965	-0.278283	0.188698	0.999682
1700023F06Rik	69.1665	-0.278206	0.403547	0.999682
Tbx1	63.9165	-0.277966	0.253036	0.999682
1700088E04Rik	37.9138	-0.277528	0.360613	0.999682
Gm10069	19.3198	-0.277423	0.543576	0.999682
Itgb4	624.615	-0.277374	0.334872	0.999682
1810026B05Rik	199.875	-0.277178	0.103855	0.999682
Dnajb3	39.8298	-0.277082	0.328487	0.999682
Shh	57.3384	-0.277043	0.602544	0.999682
Nupr1l	17.7719	-0.27701	0.537507	0.999682
Dio2	1691.75	-0.276504	0.199656	0.999682
Thap6	56.8276	-0.276492	0.263407	0.999682
Rpl13a	7532.49	-0.276462	0.17615	0.999682
Lims2	280.475	-0.276039	0.0941419	0.999682
Dusp10	197.31	-0.275847	0.235256	0.999682
Zeb2os	55.0184	-0.275631	0.366084	0.999682
Slc25a13	72.1195	-0.275547	0.253545	0.999682
Cryab	3347.51	-0.275193	0.178392	0.999682
Il12rb1	16.7878	-0.274922	0.581425	0.999682
D930020B18Rik	12.0901	-0.274756	0.600929	0.999682
Gpr37	2728.78	-0.274199	0.236339	0.999682
Slc6a13	181.675	-0.274174	0.616302	0.999682
Phgdh	2048.33	-0.273964	0.0592028	0.999682
Ppfibp2	314.024	-0.273867	0.282693	0.999682
Marcksl1	1757.3	-0.273829	0.332971	0.999682
Fmo5	151.269	-0.273687	0.362527	0.999682
Dusp11	967.646	-0.273537	0.217505	0.999682
Hsf5	10.6631	-0.27327	0.596492	0.999682
Zfp950	624.116	-0.273145	0.226023	0.999682
Chdh	191.269	-0.272871	0.280675	0.999682
Tbc1d16	1766.48	-0.272783	0.153445	0.999682
Timm8a1	79.6115	-0.272578	0.184827	0.999682
Tmem125	281.727	-0.272526	0.348458	0.999682
Fam184b	129.767	-0.272286	0.393691	0.999682
Rpl36	3379.28	-0.272037	0.202003	0.999682
A930013F10Rik	106.486	-0.271266	0.463272	0.999682
Prss53	62.5655	-0.27118	0.268365	0.999682
D930048N14Rik	71.9704	-0.270878	0.214891	0.999682
Tyro3	4411.96	-0.270737	0.339019	0.999682
Zfp652os	69.8592	-0.2704	0.373504	0.999682
Rpl31	5122.17	-0.27025	0.195319	0.999682
Kcnip1	523.953	-0.270143	0.404171	0.999682
Hhatl	376.202	-0.269821	0.35277	0.999682
B3gntl1	120.205	-0.269747	0.207491	0.999682
Cnp	10758.9	-0.269646	0.31263	0.999682
Cdhr2	23.6489	-0.269473	0.406888	0.999682
Nipal4	174.35	-0.269198	0.412887	0.999682
1700012B09Rik	13.6238	-0.269006	0.799091	0.999682
Cpxm2	72.2582	-0.269	0.433958	0.999682
Mafa	76.6617	-0.268909	0.580823	0.999682
Prlr	76.5054	-0.26877	0.66164	0.999682
Zfp133-ps	49.076	-0.268763	0.342589	0.999682
Prc1	47.3797	-0.268595	0.357829	0.999682
Nkd1	557.855	-0.268533	0.17123	0.999682
Rtl1	25.1262	-0.268412	0.458728	0.999682
Anapc13	591.073	-0.268225	0.0682323	0.999682
Leng8	4293.98	-0.268065	0.251138	0.999682
Dpp7	449.249	-0.267998	0.0118242	0.999682
Kcnj10	7065.82	-0.267957	0.138935	0.999682
Arsi	22.5447	-0.267951	0.615137	0.999682
Fau	3795.4	-0.267824	0.183255	0.999682
Rhog	980.5	-0.267687	0.263	0.999682
Cort	136.515	-0.26767	0.188534	0.999682
AW046200	22.8694	-0.267239	0.473525	0.999682
Myh8	38.0695	-0.267234	0.562392	0.999682
Ccdc134	183.615	-0.266974	0.30875	0.999682
Plk1	36.6159	-0.266602	0.521969	0.999682
Cux1	2239.05	-0.266339	0.394863	0.999682
Rps27a	3785.51	-0.266203	0.144617	0.999682
Zfp692	484.489	-0.265988	0.259514	0.999682
Fads1	7387.44	-0.265661	0.0304111	0.999682
Gm1673	403.273	-0.265467	0.333559	0.999682
Zfp516	602.488	-0.265334	0.105743	0.999682
1700012D01Rik	25.9421	-0.265273	0.416392	0.999682
Kremen1	627.303	-0.264985	0.167481	0.999682
Rassf8	295.736	-0.264522	0.168159	0.999682
Fgf1	1880.99	-0.264493	0.0928083	0.999682
Ryr1	485.276	-0.264412	0.383925	0.999682
Kcnh4	169.711	-0.264403	0.704696	0.999682
Ptn	5817.3	-0.264261	0.162741	0.999682
2610100L16Rik	135.614	-0.26415	0.493655	0.999682
AA465934	24.984	-0.264126	0.510364	0.999682
Tmem161a	611.004	-0.264056	0.00397526	0.999682
Gpc3	118.46	-0.26403	0.512769	0.999682
Uxt	45.426	-0.26363	0.299086	0.999682
Rtp1	16.7097	-0.263448	0.760472	0.999682
Slc9a3r1	1602.93	-0.263337	0.0544447	0.999682
C030029H02Rik	156.935	-0.263189	0.344959	0.999682
Tnfaip6	254.336	-0.262939	0.310359	0.999682
S100a1	1499.45	-0.262662	0.200395	0.999682
Use1	1438.24	-0.262652	0.149122	0.999682
3830408C21Rik	65.6241	-0.262616	0.205287	0.999682
Mgat5b	2143.81	-0.262122	0.279202	0.999682
Gal3st1	375.712	-0.262082	0.243596	0.999682
Cenpl	20.4972	-0.26174	0.453917	0.999682
A730036I17Rik	28.8177	-0.261682	0.403798	0.999682
Sfxn2	103.453	-0.260892	0.259642	0.999682
Mapk3	5169.89	-0.260827	0.13845	0.999682
Carhsp1	1606	-0.260776	0.266544	0.999682
Gm5148	454.285	-0.260652	0.217003	0.999682
Nkx2-2	144.428	-0.260611	0.24197	0.999682
Apln	920.636	-0.2604	0.436772	0.999682
Gsg1	13.8821	-0.260334	0.548144	0.999682
Pyroxd2	34.6218	-0.260133	0.521222	0.999682
B230206H07Rik	44.3277	-0.260111	0.564101	0.999682
Fah	638.252	-0.260107	0.0672626	0.999682
Mdk	348.218	-0.260074	0.282949	0.999682
Grrp1	102.787	-0.259905	0.247427	0.999682
Knstrn	25.173	-0.259851	0.507264	0.999682
Abca8a	685.932	-0.259768	0.257392	0.999682
Rpl18a	5215.54	-0.25975	0.172516	0.999682
Gap43	3549.55	-0.259729	0.445821	0.999682
Slc6a9	1597.08	-0.259546	0.14199	0.999682
Arhgap10	357.797	-0.259454	0.504816	0.999682
Lrrc16a	802.353	-0.259301	0.101593	0.999682
Josd2	723.452	-0.259054	0.153807	0.999682
Ppp1cc	2713.18	-0.259025	0.218157	0.999682
Pknox1	439.691	-0.258898	0.211395	0.999682
A330076H08Rik	30.0426	-0.258826	0.413113	0.999682
BC055324	13.8468	-0.258738	0.574281	0.999682
S100a13	471.597	-0.258536	0.253539	0.999682
H2-Ob	22.751	-0.258459	0.594615	0.999682
Bcl7c	254.467	-0.258429	0.2605	0.999682
1700047M11Rik	99.6359	-0.258375	0.465198	0.999682
Plxnb3	839.564	-0.258316	0.277977	0.999682
Aox3	48.3106	-0.258278	0.579175	0.999682
Ccdc62	51.1564	-0.258086	0.490996	0.999682
Ndn	3236.19	-0.257549	0.463279	0.999682
Slc2a4rg-ps	124.804	-0.256988	0.3861	0.999682
Kif5a	129906	-0.256884	0.255704	0.999682
Mir124a-1hg	2200.75	-0.256761	0.365679	0.999682
Cecr5	421.535	-0.25675	0.0892218	0.999682
Dnajb5	2878.77	-0.25639	0.144298	0.999682
Ccnl2	1003.94	-0.25633	0.186275	0.999682
Rpl19	7128.95	-0.2563	0.172317	0.999682
Snhg5	142.654	-0.25622	0.327078	0.999682
Col5a2	124.564	-0.255924	0.422561	0.999682
Cnbd2	69.3608	-0.25592	0.165145	0.999682
Pbx1	5792.97	-0.25576	0.325683	0.999682
Abcc6	37.3211	-0.255516	0.446202	0.999682
Emp2	568.567	-0.255514	0.035458	0.999682
Tll2	24.1785	-0.255426	0.489664	0.999682
Mettl11b	16.4233	-0.255316	0.575965	0.999682
Rps26	3139.44	-0.255051	0.102584	0.999682
Tmod1	689.427	-0.255021	0.428833	0.999682
Adamtsl3	60.3144	-0.254994	0.584019	0.999682
Ltb	12.9717	-0.254698	0.687952	0.999682
Zfp677	48.7591	-0.254384	0.3568	0.999682
Lrrc16b	1255.22	-0.254028	0.167066	0.999682
Ccm2	1166.56	-0.254015	0.153709	0.999682
Strc	50.706	-0.253887	0.511617	0.999682
Dpf1	1317.56	-0.253678	0.126771	0.999682
Gm19522	73.0914	-0.25367	0.36903	0.999682
Hist2h3b	13.7684	-0.253418	0.581267	0.999682
Igfbp2	712.146	-0.253171	0.456854	0.999682
Calca	33.9154	-0.253123	0.495301	0.999682
Ngef	4831.74	-0.253086	0.529533	0.999682
Acp5	12.6944	-0.253037	0.646015	0.999682
Rps29	6385.83	-0.252977	0.141765	0.999682
Pdyn	435.548	-0.252881	0.461035	0.999682
Fam193b	1579.61	-0.252858	0.227506	0.999682
Rpl41	5878.92	-0.252733	0.22536	0.999682
Qdpr	5506.46	-0.252678	0.247939	0.999682
Acot5	78.3429	-0.252554	0.535285	0.999682
Dmpk	347.862	-0.252433	0.346365	0.999682
Smim18	65.4196	-0.25226	0.456684	0.999682
Rad54l	14.8818	-0.252063	0.607506	0.999682
2700097O09Rik	61.3879	-0.252041	0.335378	0.999682
Cpne4	2419.12	-0.251772	0.464025	0.999682
C1s1	37.54	-0.251511	0.641579	0.999682
E130114P18Rik	125.283	-0.251471	0.233592	0.999682
Zfp438	155.741	-0.25141	0.143658	0.999682
Klhl4	346.665	-0.251106	0.184513	0.999682
Tmem205	372.143	-0.251039	0.0575531	0.999682
Arsg	774.949	-0.250637	0.360743	0.999682
B330016D10Rik	76.2505	-0.250568	0.23333	0.999682
Plcb2	116.358	-0.250256	0.161848	0.999682
2310009B15Rik	151.035	-0.250202	0.22294	0.999682
Hmgn1	1516.8	-0.249878	0.133411	0.999682
Nsun5	152.773	-0.249858	0.179706	0.999682
Col22a1	59.9778	-0.249835	0.566914	0.999682
Emilin2	156.354	-0.249814	0.304107	0.999682
Tcf7l2	199.258	-0.249502	0.258159	0.999682
Mmgt2	349.341	-0.249356	0.242959	0.999682
Snrpg	242.921	-0.249336	0.167512	0.999682
Hvcn1	72.3791	-0.249308	0.383461	0.999682
Nmral1	388.32	-0.248955	0.307089	0.999682
Zfp446	211.62	-0.24892	0.0809982	0.999682
Crip2	2334.7	-0.248875	0.405009	0.999682
Ttyh2	1669.14	-0.248779	0.254802	0.999682
Fam120aos	673.29	-0.24844	0.0645666	0.999682
Pkig	1674.7	-0.248246	0.283936	0.999682
Camk1	1422.08	-0.248195	0.394428	0.999682
Xrcc3	206.577	-0.248117	0.342099	0.999682
4833418N02Rik	27.2283	-0.248033	0.536531	0.999682
Foxd1	37.7141	-0.247879	0.683481	0.999682
Snhg8	368.693	-0.247736	0.234439	0.999682
Gm3258	36.5373	-0.2477	0.341979	0.999682
Slc22a6	120.956	-0.247595	0.72882	0.999682
Kcnt1	1815.72	-0.24757	0.507186	0.999682
Tpmt	226.844	-0.247311	0.074928	0.999682
Mvk	474.697	-0.24713	0.0369203	0.999682
Rpl37a	2580.49	-0.246823	0.194297	0.999682
Slc27a2	163.347	-0.246404	0.516433	0.999682
Vrk1	337.041	-0.246192	0.147893	0.999682
B3gnt8	16.9766	-0.246168	0.603917	0.999682
Nat1	47.0942	-0.245994	0.462212	0.999682
Rasl10a	1156.72	-0.245878	0.343355	0.999682
C330021F23Rik	314.851	-0.24586	0.21293	0.999682
Col18a1	171.107	-0.245841	0.495375	0.999682
Rasl12	67.2319	-0.245592	0.277106	0.999682
D330050G23Rik	33.5469	-0.245505	0.420625	0.999682
Il11ra1	460.56	-0.245499	0.200099	0.999682
Ldhd	265.637	-0.245371	0.188911	0.999682
Evi2a	633.299	-0.245141	0.367138	0.999682
Fat1	1659.58	-0.24512	0.295798	0.999682
Rps21	4502.97	-0.245095	0.213095	0.999682
BC030867	14.194	-0.245034	0.584963	0.999682
Snhg6	207.47	-0.244913	0.172549	0.999682
Slc9a3r2	1062.79	-0.244845	0.217438	0.999682
Mmp25	12.1743	-0.244712	0.649158	0.999682
Zadh2	707.373	-0.244582	0.302064	0.999682
Rps11	3985.9	-0.244541	0.0831157	0.999682
Itfg3	547.639	-0.244528	0.266654	0.999682
H2afv	815.685	-0.244312	0.0906255	0.999682
Grk5	258.227	-0.244306	0.23687	0.999682
4930480K23Rik	51.8822	-0.244273	0.320931	0.999682
Malat1	8654.41	-0.244103	0.382907	0.999682
Mzf1	240.712	-0.243957	0.129932	0.999682
St3gal4	491.1	-0.243905	0.164976	0.999682
Ptgfr	17.6206	-0.243867	0.752913	0.999682
Mamdc4	41.4834	-0.243798	0.485201	0.999682
Adssl1	642.223	-0.243598	0.356057	0.999682
P2ry1	55.8055	-0.243499	0.423002	0.999682
Chp2	32.1312	-0.243472	0.559895	0.999682
Itga10	65.4582	-0.24322	0.583385	0.999682
Rpl35	3078.38	-0.243114	0.192421	0.999682
Rps18	2905.72	-0.243055	0.173678	0.999682
Smyd1	30.1953	-0.243038	0.575964	0.999682
Rps20	3009.69	-0.242969	0.172807	0.999682
Rplp1	15136.1	-0.242715	0.167116	0.999682
Gm20939	24.4439	-0.24268	0.554816	0.999682
Adra2c	1014.02	-0.242546	0.161395	0.999682
Rpl35a	2948.58	-0.242544	0.210124	0.999682
Cfap52	45.9053	-0.242298	0.7004	0.999682
Gulp1	81.2593	-0.242	0.401256	0.999682
Trim68	84.4081	-0.24194	0.286793	0.999682
Kcnh2	940.377	-0.241932	0.395103	0.999682
2810468N07Rik	605.965	-0.241901	0.303072	0.999682
Tmeff1	2187.94	-0.241862	0.0571643	0.999682
2310009A05Rik	110.102	-0.24183	0.318778	0.999682
1700028K03Rik	26.2526	-0.241741	0.474923	0.999682
Gimap6	84.291	-0.24168	0.281026	0.999682
Dhx34	394.633	-0.241457	0.0735254	0.999682
Gpr149	21.4939	-0.241397	0.676532	0.999682
Zfp608	1011.74	-0.241157	0.32699	0.999682
Wnt5a	229.913	-0.240815	0.520112	0.999682
Hexdc	521.396	-0.240768	0.0799769	0.999682
Pllp	2082.48	-0.240708	0.385568	0.999682
Mpp7	81.4207	-0.240703	0.394091	0.999682
D16Ertd472e	471.813	-0.24047	0.283092	0.999682
2610203C22Rik	16.7471	-0.240463	0.631767	0.999682
Rpl39	992.652	-0.24042	0.209919	0.999682
Ckb	37040.9	-0.240406	0.359303	0.999682
Clasrp	1404.45	-0.240371	0.209692	0.999682
Eno3	134.535	-0.240259	0.292669	0.999682
Gm5577	68.1024	-0.240103	0.384597	0.999682
Rab37	125.471	-0.240012	0.451186	0.999682
Gm2011	25.0528	-0.239991	0.499145	0.999682
Trnp1	4309.07	-0.239953	0.15748	0.999682
Camk2n1	33337.3	-0.23982	0.536657	0.999682
Zbtb48	240.55	-0.239723	0.15784	0.999682
Tinagl1	252.841	-0.239717	0.302144	0.999682
Gm16938	31.1501	-0.2397	0.402495	0.999682
Bco2	130.215	-0.23945	0.224184	0.999682
A530072M11Rik	11.6969	-0.239418	0.665384	0.999682
Gm14169	160.288	-0.239269	0.402612	0.999682
Cep112	78.013	-0.238989	0.287821	0.999682
Rgl2	942.887	-0.238971	0.226012	0.999682
Sh3gl3	784.596	-0.238959	0.215584	0.999682
Clic4	3550.6	-0.23878	0.305282	0.999682
Slc8a3	800.136	-0.238767	0.456656	0.999682
Mtmr11	199.453	-0.238685	0.361029	0.999682
Celf3	4246.83	-0.23868	0.0929721	0.999682
Adora2b	96.6711	-0.238621	0.263102	0.999682
Postn	31.229	-0.238462	0.575306	0.999682
Zfp97	46.0598	-0.237896	0.39536	0.999682
E4f1	655.345	-0.237866	0.179115	0.999682
Fgfbp3	289.999	-0.237805	0.078416	0.999682
Rps12	4701.61	-0.237776	0.149681	0.999682
Cbr2	15.1071	-0.237685	0.730231	0.999682
Lsm7	452.838	-0.237562	0.184114	0.999682
Mrpl54	471.989	-0.237552	0.176134	0.999682
Ropn1l	11.1088	-0.237358	0.634328	0.999682
Slc15a2	650.774	-0.237336	0.188954	0.999682
Gimap4	14.1061	-0.237334	0.677124	0.999682
Sh2d5	2003.39	-0.237289	0.129076	0.999682
4831440E17Rik	92.1655	-0.237102	0.413464	0.999682
Cox6a1	7663.58	-0.237085	0.192019	0.999682
Tmem265	77.0409	-0.237018	0.381546	0.999682
Lrrc29	18.736	-0.23668	0.525267	0.999682
Rpl12	4991.48	-0.23662	0.213665	0.999682
Ino80b	421.938	-0.236568	0.0316119	0.999682
Sh3bgr	28.638	-0.236554	0.652939	0.999682
Grm2	2096.08	-0.2364	0.312603	0.999682
Rras	259.692	-0.236317	0.13878	0.999682
Cdc34	1037.7	-0.236254	0.0676377	0.999682
Ndufa3	1392.47	-0.236107	0.0417886	0.999682
Tmem86b	75.211	-0.236071	0.495183	0.999682
Samd1	759.252	-0.235983	0.163687	0.999682
Srgap1	598.409	-0.23596	0.11498	0.999682
Rps15a-ps4	14.2824	-0.235958	0.613208	0.999682
Sh3kbp1	1056.58	-0.23586	0.123552	0.999682
Agbl5	351.174	-0.235832	0.0838921	0.999682
Bcl11b	4606.71	-0.235706	0.441698	0.999682
Robo3	400.461	-0.235692	0.766112	0.999682
Hoga1	32.9438	-0.235589	0.562697	0.999682
Tmem39a	152.341	-0.235589	0.294004	0.999682
Yif1a	326.937	-0.235547	0.147681	0.999682
Rad9b	60.049	-0.235405	0.340093	0.999682
4931408D14Rik	41.293	-0.235293	0.485939	0.999682
Csgalnact1	468.644	-0.235133	0.31729	0.999682
Colq	14.5779	-0.235119	0.681598	0.999682
Cmbl	156.234	-0.235007	0.496234	0.999682
Ift20	738.303	-0.234961	0.0798398	0.999682
Filip1	351.041	-0.234847	0.363859	0.999682
Olfml1	447.792	-0.234699	0.324354	0.999682
Fbn2	109.627	-0.234604	0.320468	0.999682
Pdrg1	590.8	-0.23458	0.311831	0.999682
Cbs	892.457	-0.234479	0.032413	0.999682
Tmem134	685.436	-0.234222	0.20252	0.999682
Rspo2	512.652	-0.234219	0.609096	0.999682
Alpl	379.932	-0.234116	0.267245	0.999682
Ndufs4	1140.92	-0.233915	0.0990515	0.999682
Uba52	8179.25	-0.233665	0.160396	0.999682
Crybb1	117.638	-0.233573	0.224782	0.999682
Rnf207	155.644	-0.233401	0.524782	0.999682
Gm13830	43.8682	-0.233281	0.397622	0.999682
Fscn1	6338.65	-0.233201	0.333892	0.999682
Pcolce	108	-0.233028	0.622365	0.999682
Glul	56509.8	-0.23288	0.104043	0.999682
4930451G09Rik	67.1422	-0.232851	0.34055	0.999682
Slc6a11	5992.63	-0.232792	0.213165	0.999682
Hras	2604.63	-0.232766	0.251622	0.999682
Gdap10	17.0449	-0.232725	0.710808	0.999682
Spint1	85.799	-0.232616	0.529515	0.999682
Rpl37rt	681.949	-0.232515	0.22186	0.999682
Rpl11	5445.81	-0.232304	0.199104	0.999682
Traip	266.166	-0.23224	0.340013	0.999682
Gipc3	34.9467	-0.232155	0.481697	0.999682
Selm	2003.87	-0.232134	0.254478	0.999682
Tbc1d12	364.923	-0.232077	0.158836	0.999682
Rpl14	5043.82	-0.232031	0.167536	0.999682
Naa38	333.127	-0.231929	0.172234	0.999682
4930563E22Rik	40.7492	-0.231535	0.426068	0.999682
Atp6v1c2	16.8379	-0.231517	0.721183	0.999682
Rccd1	172.275	-0.23144	0.130826	0.999682
Dock5	481.323	-0.231189	0.381254	0.999682
Mterf1b	30.6276	-0.231063	0.44893	0.999682
C4a	37.2205	-0.230895	0.439098	0.999682
BC024139	33.5812	-0.230685	0.530701	0.999682
Elovl5	2067.11	-0.230639	0.170231	0.999682
Mrps28	244.888	-0.230631	0.266511	0.999682
Smdt1	1640.24	-0.230621	0.191972	0.999682
Lhfpl3	362.158	-0.230402	0.31622	0.999682
Mroh5	38.7803	-0.230392	0.619785	0.999682
Cd276	325.022	-0.230368	0.329709	0.999682
Myl4	148.248	-0.230224	0.804889	0.999682
Mog	1487.38	-0.230189	0.452842	0.999682
Crlf2	556.348	-0.230169	0.312102	0.999682
Rpl38	1974.09	-0.230122	0.225196	0.999682
Cda	20.5484	-0.23006	0.575171	0.999682
Nkx6-2	605.165	-0.230037	0.444175	0.999682
Pitpnm3	2950.21	-0.229956	0.532806	0.999682
Rps2	8145.06	-0.229809	0.18543	0.999682
Lipe	203.358	-0.22968	0.170614	0.999682
Chrm2	148.039	-0.229477	0.692039	0.999682
Anln	1591.2	-0.229381	0.282434	0.999682
Slc25a47	64.6753	-0.229291	0.346722	0.999682
Ttc39aos1	74.0591	-0.229273	0.600442	0.999682
Ccdc142	233.281	-0.229119	0.27899	0.999682
B3gnt2	543.396	-0.22905	0.223363	0.999682
Adck4	554.447	-0.228989	0.201542	0.999682
Cox7c	2648.86	-0.228686	0.108813	0.999682
AW822252	27.4809	-0.228585	0.474354	0.999682
Cmtm5	1215.8	-0.228403	0.192471	0.999682
Zfp760	185.636	-0.228319	0.138487	0.999682
1700020L24Rik	54.0398	-0.2282	0.387327	0.999682
Col16a1	346.165	-0.228064	0.328691	0.999682
C2	44.153	-0.227918	0.664377	0.999682
Ndufc1	624.476	-0.227831	0.109994	0.999682
Rpl32	3472.21	-0.227788	0.172143	0.999682
Sp3os	129.391	-0.22747	0.310939	0.999682
Lamtor4	695.44	-0.227341	0.121284	0.999682
Cystm1	647.175	-0.227322	0.250623	0.999682
Tarbp2	339.371	-0.22671	0.206008	0.999682
Plod2	109.032	-0.226683	0.464764	0.999682
Eef2kmt	86.9508	-0.226639	0.31115	0.999682
Card10	282.145	-0.226491	0.223953	0.999682
Adam1a	114.029	-0.226432	0.415019	0.999682
Dsc2	10.2348	-0.226406	0.684086	0.999682
Gamt	309.513	-0.226318	0.303862	0.999682
Ciita	36.841	-0.226081	0.520323	0.999682
Fbxl12	156.466	-0.225967	0.249177	0.999682
Hs3st1	561.418	-0.22585	0.367515	0.999682
Sema6a	1222.36	-0.225809	0.28307	0.999682
Plp1	43093	-0.225672	0.393718	0.999682
Commd4	701.842	-0.225664	0.190029	0.999682
Siva1	171.114	-0.225653	0.0964705	0.999682
Csrp1	9801.27	-0.225638	0.29033	0.999682
Tgfb1i1	261.536	-0.225587	0.286434	0.999682
2023-09-04	6134.14	-0.225454	0.424051	0.999682
Lcat	781.754	-0.225432	0.247658	0.999682
Stk38	612.459	-0.225266	0.229289	0.999682
Gpr62	594.687	-0.225138	0.303082	0.999682
Baiap2	7658.87	-0.224996	0.159776	0.999682
Rab3b	1328.76	-0.224911	0.308906	0.999682
0610010K14Rik	561.811	-0.224773	0.142953	0.999682
Tcf7	119.539	-0.22477	0.442562	0.999682
Stk26	92.4038	-0.224769	0.388372	0.999682
Atp5j2	2304.03	-0.224467	0.127768	0.999682
Litaf	734.125	-0.224451	0.436736	0.999682
Sox3	42.2389	-0.224426	0.435799	0.999682
Ugt8a	1482.34	-0.224174	0.294455	0.999682
Ccdc84	132.961	-0.223944	0.279939	0.999682
Tmsb10	3909.75	-0.223876	0.434296	0.999682
Gjb2	172.926	-0.223836	0.664174	0.999682
Gatm	4334.32	-0.223673	0.359494	0.999682
Rps8	6079.86	-0.223272	0.207132	0.999682
Rpl37	4840	-0.223124	0.171366	0.999682
Meg3	32184	-0.223026	0.447688	0.999682
Fancl	102.929	-0.222907	0.295016	0.999682
Trim43a	10.4951	-0.222662	0.705579	0.999682
Sccpdh	1415.74	-0.222603	0.140507	0.999682
2023-03-04	612.976	-0.222443	0.322982	0.999682
Avil	14.3077	-0.222321	0.71703	0.999682
Art3	69.2275	-0.222298	0.418611	0.999682
Gm10790	44.5934	-0.22227	0.555361	0.999682
Cbr3	309.023	-0.222247	0.185827	0.999682
Clmp	464.74	-0.222112	0.454936	0.999682
Zfp276	336.731	-0.221907	0.201732	0.999682
Plin2	176.084	-0.221765	0.278307	0.999682
Ttll3	316.393	-0.221751	0.384579	0.999682
Ermn	2685.11	-0.221538	0.396942	0.999682
Tpt1	12392.6	-0.221537	0.192357	0.999682
Esco1	406.329	-0.22127	0.0596999	0.999682
Eml5	1245.5	-0.221192	0.178833	0.999682
Galnt6	813.872	-0.221134	0.49797	0.999682
Rasa2	773.6	-0.221084	0.286483	0.999682
Rpl23a	5094.17	-0.221081	0.165959	0.999682
Perm1	88.6111	-0.220931	0.371665	0.999682
Tcte2	51.6502	-0.220903	0.469843	0.999682
Zfp653	444.24	-0.220766	0.103386	0.999682
Bank1	40.3959	-0.22057	0.455898	0.999682
Ankrd10	654.497	-0.220497	0.0591308	0.999682
Gm166	118.076	-0.220413	0.196296	0.999682
Hnrnph3	317.118	-0.220185	0.149214	0.999682
Metrn	1307.87	-0.22008	0.24181	0.999682
Ebpl	232.99	-0.220078	0.163098	0.999682
Fam114a2	771.758	-0.220027	0.199798	0.999682
Ict1	714.815	-0.219589	0.200671	0.999682
Fam84a	2481.27	-0.219517	0.39911	0.999682
Rlbp1	634.504	-0.219432	0.153496	0.999682
Dbx2	603.93	-0.219342	0.110351	0.999682
9930012K11Rik	32.7447	-0.219177	0.456187	0.999682
Mettl9	1322.47	-0.219106	0.199771	0.999682
Desi1	4119.12	-0.218892	0.162358	0.999682
Plekhb1	12762.9	-0.218767	0.387472	0.999682
Fam217a	23.9815	-0.218725	0.621862	0.999682
Kcnq4	124.537	-0.218582	0.517732	0.999682
Derl3	30.9143	-0.218381	0.452219	0.999682
Hsd17b10	614.869	-0.21837	0.0985845	0.999682
Izumo4	449.412	-0.218208	0.0162326	0.999682
Pabpn1	4032.04	-0.218183	0.115672	0.999682
Cep44	150.084	-0.218113	0.219963	0.999682
Dhrs4	290.937	-0.217966	0.122254	0.999682
Npc1l1	24.0431	-0.217599	0.665914	0.999682
Rpl9	7025.52	-0.21738	0.238424	0.999682
Il17rc	124.351	-0.21733	0.409233	0.999682
Ephx2	585.038	-0.217304	0.174765	0.999682
Fam163a	483.268	-0.217297	0.212689	0.999682
Stra6	366.368	-0.216941	0.494288	0.999682
Scand1	758.545	-0.216869	0.298932	0.999682
Evl	2555.62	-0.216841	0.266966	0.999682
Fhl1	1748.41	-0.216655	0.204447	0.999682
Dact3	7628.01	-0.216584	0.199228	0.999682
Mgll	7239.5	-0.216562	0.286319	0.999682
Rftn2	1331.74	-0.21646	0.0906599	0.999682
Cacnb3	7443.74	-0.216396	0.384794	0.999682
Sft2d1	428.617	-0.216189	0.185467	0.999682
Rffl	381.454	-0.216115	0.319338	0.999682
Rtn2	2696.05	-0.216033	0.307757	0.999682
Csf2ra	586.239	-0.215906	0.189382	0.999682
Gm17296	162.28	-0.215898	0.300871	0.999682
Tmem45a	20.3451	-0.215724	0.646347	0.999682
Mag	6345.47	-0.215494	0.442512	0.999682
Galt	986.907	-0.21526	0.341169	0.999682
Ttll13	24.8891	-0.214944	0.480671	0.999682
Tmc6	167.938	-0.214817	0.364425	0.999682
Tspo	141.242	-0.214742	0.472391	0.999682
Syde2	111.634	-0.214599	0.320933	0.999682
Rnaseh2c	370.423	-0.214559	0.0625736	0.999682
Prr16	157.016	-0.214502	0.441587	0.999682
Gps2	584.601	-0.214263	0.128808	0.999682
Bmp7	292.677	-0.214211	0.559728	0.999682
Sspo	49.9351	-0.214135	0.574513	0.999682
Cdkn1c	145.163	-0.214058	0.591866	0.999682
Mir3072	21.9985	-0.214038	0.687537	0.999682
Tsta3	469.46	-0.213668	0.0623754	0.999682
Ttc32	49.0956	-0.213667	0.355954	0.999682
Gltp	1539.55	-0.21346	0.339718	0.999682
Rpl13	8046.4	-0.213377	0.245276	0.999682
Wbp1	703.804	-0.213301	0.0521196	0.999682
Pcsk1n	22755.1	-0.213269	0.235391	0.999682
Lsp1	134.96	-0.213245	0.408624	0.999682
Arhgef10	1866.01	-0.21317	0.360104	0.999682
Cyp4f15	428.127	-0.213161	0.192315	0.999682
Fam163b	5690.61	-0.213136	0.556564	0.999682
Hmgn2	1404.45	-0.212969	0.185055	0.999682
Suv420h2	264.846	-0.212713	0.395197	0.999682
Papl	49.0233	-0.212653	0.579978	0.999682
Ssbp1	342.391	-0.212634	0.112229	0.999682
G0s2	133.692	-0.212372	0.187817	0.999682
Grb2	4516.52	-0.212253	0.309477	0.999682
Sspn	448.144	-0.212233	0.315678	0.999682
Plcl1	1299.26	-0.212174	0.387888	0.999682
Gtpbp6	325.163	-0.21217	0.189333	0.999682
Rhoc	377.151	-0.212127	0.291981	0.999682
Mdm1	132.35	-0.211989	0.22913	0.999682
Fam173b	108.484	-0.211873	0.272787	0.999682
AA986860	70.2737	-0.211812	0.321284	0.999682
Btbd17	533.883	-0.21178	0.359744	0.999682
Nudt22	139.139	-0.211692	0.231073	0.999682
Radil	271.839	-0.21169	0.0837649	0.999682
Ndufa1	1258.44	-0.211515	0.132896	0.999682
Fam69c	188.463	-0.211493	0.184227	0.999682
Gm7694	123.011	-0.211465	0.24369	0.999682
Tmem88b	3004.02	-0.211447	0.431746	0.999682
Heyl	156.164	-0.211394	0.379819	0.999682
Rpl28	5137.84	-0.211238	0.212998	0.999682
Gm16596	23.1252	-0.211165	0.63082	0.999682
Abhd5	379.18	-0.211105	0.144288	0.999682
Klhl38	20.0977	-0.211068	0.635123	0.999682
Col27a1	176.694	-0.210882	0.349903	0.999682
Fis1	2863.06	-0.210754	0.267532	0.999682
Rpl17	5682.04	-0.210721	0.240581	0.999682
Sirt7	742.328	-0.210694	0.213901	0.999682
Ppp2r3d	214.463	-0.210644	0.397323	0.999682
Tia1	1236.55	-0.210617	0.166174	0.999682
Apc	9512.46	-0.210604	0.387585	0.999682
Olig1	4358.64	-0.210337	0.180584	0.999682
Cyb5a	996.823	-0.210273	0.262637	0.999682
Chchd5	181.281	-0.210222	0.263503	0.999682
Gtf2ird1	569.633	-0.210068	0.41458	0.999682
Rpl29	2665.47	-0.209884	0.233473	0.999682
Car2	6521.1	-0.209594	0.258017	0.999682
Ralb	540.274	-0.209518	0.115818	0.999682
Hacd1	143.437	-0.209435	0.277177	0.999682
Pts	420.914	-0.20934	0.22953	0.999682
Scd2	47112.9	-0.209309	0.0837764	0.999682
Klhdc8b	502.994	-0.20924	0.318298	0.999682
Gm15816	39.0263	-0.209223	0.568302	0.999682
6430573F11Rik	245.786	-0.208987	0.476243	0.999682
Smoc1	536.299	-0.208874	0.471024	0.999682
Serinc4	32.088	-0.208832	0.583247	0.999682
Cd82	773.681	-0.208534	0.387871	0.999682
Pm20d1	80.6858	-0.208443	0.501653	0.999682
Tmem223	524.21	-0.208394	0.0685453	0.999682
Oscar	30.1595	-0.208352	0.521456	0.999682
Fcrlb	25.4031	-0.208317	0.62331	0.999682
Tmem117	137.27	-0.208314	0.272277	0.999682
Lrrc45	1009.27	-0.20823	0.244828	0.999682
Plin4	115.665	-0.208219	0.562102	0.999682
Tmem179b	94.0702	-0.208049	0.351183	0.999682
Tmem52	14.6122	-0.207645	0.727962	0.999682
U2af1l4	716.138	-0.207623	0.149671	0.999682
Slain1	1878.57	-0.207542	0.262792	0.999682
Rps5	3684.86	-0.207532	0.232453	0.999682
Abhd3	1288.09	-0.207496	0.0634555	0.999682
Rpl27a	7359.05	-0.20734	0.195426	0.999682
A4galt	70.512	-0.207273	0.477787	0.999682
Ppie	262.22	-0.207237	0.114949	0.999682
Ednrb	1381.07	-0.20716	0.221394	0.999682
Kif26a	296.564	-0.207148	0.146365	0.999682
Slc47a1	38.02	-0.207075	0.826153	0.999682
Cdh4	465.812	-0.206776	0.556423	0.999682
Sepw1	15281.7	-0.206725	0.397849	0.999682
Irf3	486.846	-0.206622	0.325424	0.999682
Dus3l	1648.32	-0.206619	0.0634879	0.999682
Slc12a2	2451.92	-0.206515	0.361078	0.999682
E030003E18Rik	173.719	-0.206456	0.528615	0.999682
1500015A07Rik	79.5794	-0.206451	0.303431	0.999682
Reep6	370.048	-0.206305	0.281106	0.999682
Ttc23	65.3928	-0.206155	0.378264	0.999682
Tmem256	513.836	-0.206106	0.338605	0.999682
Kcnj13	16.7735	-0.205971	0.860877	0.999682
Chrm5	36.7202	-0.20576	0.856233	0.999682
Zgpat	1102.1	-0.205738	0.201103	0.999682
Slc4a11	36.7524	-0.205654	0.682657	0.999682
Rps23	5372.76	-0.205632	0.24548	0.999682
Myo19	119.86	-0.205542	0.471284	0.999682
Pnldc1	22.3142	-0.205539	0.560976	0.999682
Pet100	409.565	-0.205523	0.227105	0.999682
Diablo	472.463	-0.205248	0.126608	0.999682
2310010J17Rik	64.1115	-0.205173	0.512034	0.999682
1810032O08Rik	50.9957	-0.205143	0.423469	0.999682
Magt1	534.412	-0.205138	0.272228	0.999682
4930590J08Rik	12.7477	-0.205049	0.675258	0.999682
Wdr90	410.826	-0.204997	0.318279	0.999682
Atp1b3	2395.76	-0.204979	0.195359	0.999682
Plcxd1	151.671	-0.204942	0.574845	0.999682
Ddah1	3101.82	-0.204899	0.0946176	0.999682
Prss50	31.6266	-0.204666	0.604531	0.999682
Dnlz	1106.43	-0.204631	0.112698	0.999682
Slc16a11	404.598	-0.204613	0.340333	0.999682
5730508B09Rik	63.6372	-0.204504	0.570278	0.999682
Zfp523	3341.08	-0.204434	0.20491	0.999682
Emcn	213.429	-0.204427	0.246145	0.999682
H2afy2	349.022	-0.20441	0.432883	0.999682
Tomm40l	1358.01	-0.204388	0.151985	0.999682
Igsf11	1148.69	-0.204327	0.24042	0.999682
Ipo13	2821.78	-0.204309	0.275821	0.999682
Ppp1r14b	374.299	-0.204196	0.31587	0.999682
Trank1	7398.85	-0.204004	0.37434	0.999682
Lamtor1	1646.87	-0.203926	0.148827	0.999682
Pfdn5	3957.53	-0.20391	0.266578	0.999682
Pik3c2b	734.584	-0.203836	0.403376	0.999682
Zfp771	904.428	-0.203814	0.152947	0.999682
Plekho1	843.404	-0.203797	0.501096	0.999682
Rpsa	11880.6	-0.203745	0.234432	0.999682
Rpl8	8485.8	-0.203682	0.200012	0.999682
1810020O05Rik	16.275	-0.203663	0.579911	0.999682
Rnpc3	382.289	-0.203467	0.414479	0.999682
Ubxn11	186.027	-0.203452	0.314858	0.999682
Runx2	340.709	-0.203252	0.256864	0.999682
Ugt1a6a	33.5084	-0.203083	0.592768	0.999682
Ubtd1	278.194	-0.202482	0.253547	0.999682
Inha	333.518	-0.202403	0.35993	0.999682
Tcp11l2	583.098	-0.202175	0.152371	0.999682
Ube2e3	1597.44	-0.202064	0.220167	0.999682
Rnd2	1116.73	-0.202048	0.423652	0.999682
Gm15545	10.4352	-0.201808	0.745088	0.999682
C030037D09Rik	169.099	-0.201805	0.166676	0.999682
Eln	175.846	-0.201784	0.452772	0.999682
S1pr1	4940.82	-0.201446	0.107821	0.999682
1700001O22Rik	150.004	-0.201351	0.678087	0.999682
Gm11974	35.8361	-0.201322	0.452544	0.999682
Ano4	535.109	-0.201224	0.209479	0.999682
Rwdd2b	198.411	-0.200877	0.240786	0.999682
Pmm2	329.024	-0.200754	0.111978	0.999682
Gm6568	21.3564	-0.200695	0.570302	0.999682
Lilra5	13.7458	-0.20062	0.653866	0.999682
Xlr	25.6291	-0.200596	0.603466	0.999682
Spag6l	108.909	-0.200466	0.532763	0.999682
Firre	1255.36	-0.20038	0.401031	0.999682
Bmp2	85.6044	-0.200335	0.418161	0.999682
Nkain1	2259.03	-0.200093	0.251758	0.999682
Enpp1	162.651	-0.200063	0.358744	0.999682
Necap2	811.806	-0.199869	0.231777	0.999682
Padi2	1456.14	-0.199854	0.437698	0.999682
Tmem208	306.589	-0.199827	0.122241	0.999682
Syt9	218.281	-0.199701	0.703223	0.999682
Rps24	8212.65	-0.199572	0.22802	0.999682
Cox4i1	11464.8	-0.199498	0.274474	0.999682
A630066F11Rik	16.0799	-0.199408	0.706498	0.999682
Donson	272.984	-0.199366	0.172414	0.999682
6030443J06Rik	11.8617	-0.19929	0.664756	0.999682
Rnf223	26.7851	-0.199268	0.563074	0.999682
Rpl24	3633.45	-0.199252	0.269671	0.999682
Zfyve21	381.725	-0.199189	0.276802	0.999682
Rps10	3924.62	-0.199177	0.270546	0.999682
Mnd1	15.1801	-0.199172	0.692273	0.999682
Elovl7	468.822	-0.198849	0.398094	0.999682
Mir3960	42.4257	-0.198819	0.520222	0.999682
Churc1	334.771	-0.198607	0.288428	0.999682
1700071M16Rik	20.8479	-0.198601	0.594447	0.999682
Lime1	682.579	-0.198469	0.392406	0.999682
Pglyrp1	154.28	-0.198463	0.322017	0.999682
Myoc	508.733	-0.198443	0.655918	0.999682
AI450353	25.5776	-0.198435	0.591368	0.999682
Etohd2	33.9144	-0.198172	0.512561	0.999682
Rpl14-ps1	182.305	-0.198163	0.338124	0.999682
Ggnbp1	58.449	-0.197962	0.533141	0.999682
Hibadh	1159.12	-0.197902	0.234958	0.999682
Cacna2d4	50.0172	-0.197849	0.616625	0.999682
Rph3al	98.5571	-0.197803	0.714129	0.999682
Lsm6	906.822	-0.197779	0.160927	0.999682
Trp63	39.3626	-0.197768	0.702598	0.999682
Gm10012	121.363	-0.197653	0.315011	0.999682
Zmym1	446.122	-0.197545	0.304947	0.999682
As3mt	284.435	-0.197493	0.303711	0.999682
Rps3	7622.98	-0.19743	0.241089	0.999682
Eme2	342.577	-0.197271	0.18481	0.999682
Mapk8ip1	13032.9	-0.197222	0.234618	0.999682
Srsf9	959.107	-0.197132	0.132293	0.999682
Abhd17a	3698.52	-0.197031	0.273981	0.999682
Trim72	11.2337	-0.196934	0.75974	0.999682
Rdh12	43.4011	-0.196905	0.586987	0.999682
Ifitm1	31.278	-0.196893	0.654256	0.999682
Ccna2	20.5309	-0.196876	0.612	0.999682
Sox10	2168.52	-0.196871	0.380821	0.999682
Papss2	649.89	-0.196855	0.267622	0.999682
Marcks	4173.52	-0.196811	0.22366	0.999682
Trpv4	50.5107	-0.19675	0.64055	0.999682
Lincppara	79.3242	-0.196629	0.594501	0.999682
Pfdn2	1974.51	-0.196581	0.158651	0.999682
Cox14	857.959	-0.196531	0.140621	0.999682
H2-Ke6	655.59	-0.19646	0.22716	0.999682
Oprm1	29.9088	-0.196286	0.715298	0.999682
Ndufb4	781.107	-0.196223	0.368336	0.999682
Erich6	32.8195	-0.196206	0.538732	0.999682
Ano1	119.836	-0.195941	0.477118	0.999682
Ift27	391.412	-0.19582	0.309156	0.999682
Ankrd55	86.197	-0.195802	0.520285	0.999682
Jund	6191.5	-0.195757	0.306201	0.999682
Tead2	57.8386	-0.19571	0.536442	0.999682
Dennd6b	1317.57	-0.195669	0.371962	0.999682
Fuom	381.316	-0.195625	0.365844	0.999682
2700094K13Rik	239.637	-0.195471	0.482062	0.999682
Catsper2	54.5795	-0.195468	0.421229	0.999682
Gm12338	116.575	-0.195338	0.315595	0.999682
Cdc42ep3	184.64	-0.195321	0.656202	0.999682
Vtn	2064.23	-0.195318	0.273491	0.999682
Dpm3	222.97	-0.195261	0.325529	0.999682
Isg20	25.9073	-0.195219	0.68197	0.999682
Grem2	441.475	-0.195207	0.528736	0.999682
Rapsn	20.664	-0.195013	0.667306	0.999682
Dnmt3b	19.2419	-0.195013	0.62278	0.999682
Gjc3	1484.39	-0.195009	0.473728	0.999682
Cpsf4	382.895	-0.194958	0.218653	0.999682
Zfp467	658.582	-0.1949	0.363047	0.999682
Tspan15	663.137	-0.194879	0.246479	0.999682
Agbl2	38.7659	-0.194834	0.668496	0.999682
Cdr2	363.335	-0.194769	0.539651	0.999682
Taf4a	553.52	-0.194691	0.167726	0.999682
Nsun7	149.212	-0.194655	0.657129	0.999682
Prpf38b	1028.95	-0.194492	0.171335	0.999682
Cdca7	60.8639	-0.194472	0.466482	0.999682
Csnk1g2	6287.11	-0.194414	0.166366	0.999682
Fam98c	406.981	-0.194366	0.374855	0.999682
Kptn	422.127	-0.194323	0.234112	0.999682
Card9	75.7011	-0.194134	0.439085	0.999682
4933427I22Rik	10.0374	-0.194121	0.757544	0.999682
Trmt1	1499.86	-0.194105	0.173496	0.999682
Lxn	1139.31	-0.194066	0.386777	0.999682
Trp53bp2	1126.01	-0.194043	0.161155	0.999682
Lmo3	2192.93	-0.194014	0.549309	0.999682
Tdo2	89.2565	-0.193907	0.818132	0.999682
Bloc1s1	702.005	-0.193869	0.258542	0.999682
Brms1	636.033	-0.193833	0.249475	0.999682
Il18	350.182	-0.193705	0.145307	0.999682
Ccdc17	37.1951	-0.19359	0.5576	0.999682
Psat1	3578.31	-0.193342	0.271214	0.999682
Rgs11	561.396	-0.193179	0.536012	0.999682
Ezh2	86.5083	-0.193058	0.419056	0.999682
Snora28	31.275	-0.19297	0.582929	0.999682
Wsb1	1160.68	-0.192951	0.34979	0.999682
Wnk4	158.741	-0.192929	0.428378	0.999682
Kctd17	3750.36	-0.192889	0.234133	0.999682
Acaa1a	1103.5	-0.192869	0.146128	0.999682
Cdc42bpg	290.497	-0.192739	0.188943	0.999682
Traf5	48.7345	-0.192673	0.606035	0.999682
Smad7	927.306	-0.192592	0.365432	0.999682
Sbk1	3096.74	-0.192486	0.12295	0.999682
Aes	14974	-0.192439	0.204095	0.999682
Vstm2l	2132.57	-0.192429	0.488265	0.999682
E430018J23Rik	128.296	-0.192348	0.197334	0.999682
1700013F07Rik	24.0921	-0.192233	0.66011	0.999682
Il3ra	50.0335	-0.192065	0.510057	0.999682
Saysd1	182.136	-0.192027	0.189934	0.999682
Cntn5	120.175	-0.191919	0.555308	0.999682
Dclk2	2536.15	-0.191874	0.396702	0.999682
Ehbp1l1	562.784	-0.191862	0.305652	0.999682
Il18bp	54.1523	-0.191823	0.588655	0.999682
Ado	1892.48	-0.191805	0.225941	0.999682
LOC100505025	14.8775	-0.191505	0.623077	0.999682
Iah1	174.19	-0.19146	0.302241	0.999682
Tmem202	22.5606	-0.19141	0.603659	0.999682
Tmem181b-ps	1703.78	-0.191355	0.351862	0.999682
Ccdc107	413.966	-0.191292	0.319661	0.999682
Prkcq	334.094	-0.191199	0.418019	0.999682
Nr2e1	569.83	-0.191111	0.23919	0.999682
Bzrap1	6006.39	-0.190751	0.293648	0.999682
Pdcd2	280.251	-0.1907	0.232761	0.999682
Kcnj16	909.964	-0.190681	0.515016	0.999682
Rps7	5999.53	-0.190657	0.272641	0.999682
2023-03-11	83.1517	-0.190653	0.425072	0.999682
Cpm	419.982	-0.190648	0.294332	0.999682
Lsm4	799.344	-0.190616	0.215364	0.999682
Smim20	388.602	-0.190507	0.0843955	0.999682
2610524H06Rik	243.249	-0.190422	0.346768	0.999682
Rftn1	397.241	-0.190243	0.501533	0.999682
A930005H10Rik	165.526	-0.190165	0.347516	0.999682
Pnisr	2466.65	-0.190131	0.324645	0.999682
Cited1	39.9274	-0.190057	0.67334	0.999682
Stra13	185.491	-0.190051	0.282046	0.999682
Elovl1	364.89	-0.18997	0.356078	0.999682
Smpd4	1081.54	-0.189937	0.269336	0.999682
Ptch2	28.7129	-0.189927	0.636019	0.999682
1700086O06Rik	54.8758	-0.189894	0.623238	0.999682
Krtcap3	63.5125	-0.18978	0.375407	0.999682
Alox5	34.8578	-0.189694	0.545313	0.999682
Gstm2	52.9467	-0.189656	0.607078	0.999682
Rps9	5641.52	-0.189634	0.275704	0.999682
Ecscr	84.6472	-0.18958	0.325482	0.999682
Slc25a34	212.894	-0.189538	0.555074	0.999682
Gm6297	35.2638	-0.189412	0.525487	0.999682
Rps27	25.7667	-0.189322	0.597249	0.999682
Sez6	6514.1	-0.189277	0.464953	0.999682
Mgst3	1566.94	-0.189236	0.472398	0.999682
Arpp19	3340.28	-0.189213	0.656855	0.999682
Prdm5	152.26	-0.189164	0.610389	0.999682
Ptpn13	480.086	-0.188965	0.113223	0.999682
Tgfb3	422.426	-0.188914	0.260765	0.999682
Tomm7	1060.1	-0.18885	0.16476	0.999682
Akr1b8	23.2476	-0.188746	0.598708	0.999682
Kdm6b	1245.8	-0.188741	0.37363	0.999682
Emx2	482.228	-0.188677	0.24595	0.999682
Kcna4	770.047	-0.188594	0.425888	0.999682
Mov10	187.988	-0.188392	0.26319	0.999682
Tubb2b	4451.1	-0.188326	0.264455	0.999682
Adarb2	534.341	-0.188262	0.45546	0.999682
Zfp414	715.081	-0.188169	0.124527	0.999682
Rnf166	868.085	-0.188156	0.252581	0.999682
D330041H03Rik	11.5946	-0.187974	0.704584	0.999682
S100b	3928.73	-0.187923	0.366931	0.999682
Ssbp4	4238.79	-0.187871	0.292178	0.999682
Exd1	19.4877	-0.187863	0.686208	0.999682
Ier3	155.468	-0.187825	0.569812	0.999682
Znrf1	3703.62	-0.187817	0.319101	0.999682
Dnajc17	196.879	-0.187773	0.259737	0.999682
Slc26a6	131.171	-0.187695	0.234031	0.999682
Myadml2	131.331	-0.187668	0.546153	0.999682
Rnf122	121.153	-0.187408	0.571814	0.999682
Dalrd3	1180.32	-0.187382	0.0782835	0.999682
Moxd1	151.678	-0.187378	0.580247	0.999682
Cox19	407.371	-0.187341	0.0679925	0.999682
Ctxn1	9158.57	-0.187321	0.283666	0.999682
4933417D19Rik	23.7637	-0.187289	0.580235	0.999682
Rps16	5122.64	-0.18716	0.254541	0.999682
6530403H02Rik	26.9044	-0.187158	0.823057	0.999682
Tmem63a	1375.96	-0.187153	0.500152	0.999682
Cdk10	1509.8	-0.187107	0.201236	0.999682
Crispld2	75.0208	-0.187102	0.519608	0.999682
Uqcc2	1082.85	-0.187025	0.338435	0.999682
Ap1s1	4845.65	-0.186904	0.433208	0.999682
Rps25	3480.71	-0.186836	0.271304	0.999682
Bcar3	414.755	-0.186474	0.561079	0.999682
Vmn2r29	101.229	-0.186458	0.270052	0.999682
1700061G19Rik	16.247	-0.186392	0.652342	0.999682
Prodh	857.599	-0.186327	0.283445	0.999682
Nrm	60.4677	-0.18629	0.584285	0.999682
Tmem191c	2244.73	-0.186181	0.297605	0.999682
1700003M07Rik	518.398	-0.186024	0.245304	0.999682
Dnajc19	435.438	-0.185881	0.251668	0.999682
D7Ertd443e	149.149	-0.185869	0.38552	0.999682
En2	42.7102	-0.185859	0.659001	0.999682
Gnb2l1	4467.31	-0.185849	0.22512	0.999682
4930526I15Rik	322.522	-0.185778	0.21679	0.999682
Mir7673	12.3041	-0.185777	0.686335	0.999682
Kazn	2101.22	-0.185742	0.460412	0.999682
Gucd1	296.671	-0.185737	0.226009	0.999682
Rhpn2	211.502	-0.185721	0.299417	0.999682
Fbln2	225.866	-0.185679	0.549944	0.999682
Mgst1	229.469	-0.185615	0.53388	0.999682
Rnf215	549.46	-0.185546	0.0525	0.999682
Cdk5r2	10846	-0.185499	0.480979	0.999682
Stxbp6	2982.37	-0.185415	0.446015	0.999682
Uqcr11	2396.88	-0.185259	0.218109	0.999682
Zfp775	236.657	-0.185079	0.198155	0.999682
Msantd3	339.419	-0.185064	0.259033	0.999682
Gnb2	5227.26	-0.185012	0.263969	0.999682
Ptpn14	495.73	-0.184913	0.609464	0.999682
Nsa2	1098.8	-0.184865	0.123164	0.999682
Grik3	2416.96	-0.184845	0.558877	0.999682
Unc45a	739.938	-0.184838	0.0850689	0.999682
Stat5b	817.442	-0.184825	0.572758	0.999682
Yes1	322.157	-0.184609	0.432755	0.999682
Pafah1b3	198.627	-0.184554	0.474052	0.999682
Tacc3	116.839	-0.184457	0.34938	0.999682
Zcwpw1	110.444	-0.184442	0.286806	0.999682
Rmdn1	188.278	-0.18443	0.293352	0.999682
Mcrs1	1587.71	-0.18442	0.281654	0.999682
Sh3tc1	78.448	-0.184417	0.590681	0.999682
Lrrc71	16.1766	-0.184407	0.741524	0.999682
Spry4	489.606	-0.184367	0.338062	0.999682
Prr18	2549.4	-0.184338	0.496421	0.999682
Ankef1	16.2963	-0.184291	0.713769	0.999682
Nacc2	5011.47	-0.184253	0.276605	0.999682
Tceb2	2273.03	-0.184244	0.265656	0.999682
Gemin2	115.124	-0.184217	0.233477	0.999682
1700008J07Rik	46.1494	-0.183973	0.469723	0.999682
Exosc5	300.963	-0.183819	0.211491	0.999682
Map4k1	30.6849	-0.183819	0.610396	0.999682
BC029214	634.427	-0.18377	0.332192	0.999682
Mus81	458.032	-0.183521	0.19735	0.999682
Rps15a-ps6	52.8819	-0.183515	0.516337	0.999682
Kcnh3	3908	-0.183384	0.576521	0.999682
Ddc	219.797	-0.18338	0.401575	0.999682
H2afj	1161.58	-0.183369	0.129756	0.999682
Mcam	719.025	-0.183327	0.505398	0.999682
Gas5	1977.28	-0.183265	0.208656	0.999682
S100a16	1549.61	-0.18326	0.342823	0.999682
4921531C22Rik	52.7385	-0.183254	0.411163	0.999682
Cenpj	80.6759	-0.183173	0.324772	0.999682
Rad9a	203.119	-0.183	0.332286	0.999682
Daam2	3524.83	-0.182996	0.381537	0.999682
Irak4	64.9064	-0.182979	0.556396	0.999682
P4ha2	210.677	-0.182873	0.34982	0.999682
Enkd1	173.944	-0.182844	0.242147	0.999682
Pcbd2	217.196	-0.182826	0.279799	0.999682
[truncated: 13,257 more rows]

## Sheet: Old-Nano vs Young
Gene	baseMean	log2FoldChange	pvalue	padj
Ide	1781.49	0.920109	3.55797e-23	6.12291e-19
Pcdhb9	536.379	0.917877	5.54417e-11	4.77048e-07
Pisd-ps2	886.501	1.11803	2.04114e-10	1.17087e-06
Spag6l	64.9472	1.81024	1.09026e-09	4.26918e-06
Pcdhga2	365.555	0.904295	1.24039e-09	4.26918e-06
4931408D14Rik	22.6304	2.32327	1.0812e-08	3.10105e-05
Plin4	69.6332	1.7359	1.59044e-08	3.90999e-05
Pcdhb2	146.263	1.28167	1.88347e-08	4.05158e-05
Tyrobp	415.903	1.16496	2.47966e-08	4.74139e-05
Ly9	25.3437	2.98826	3.05293e-08	5.25379e-05
Adamts3	554.025	-0.754953	3.43033e-08	5.36659e-05
H2-Q4	196.973	1.74168	5.30088e-08	7.60191e-05
Xdh	223.586	1.46382	6.59248e-08	8.72692e-05
Clec7a	48.7825	3.74226	8.4115e-08	0.000103395
Mlph	82.1882	1.29302	1.14945e-07	0.000127161
Pisd-ps1	5077.73	1.1519	1.18227e-07	0.000127161
Igfbpl1	136.045	-4.97616	1.37986e-07	0.000139683
Neat1	2373.29	1.83234	3.70403e-07	0.000354125
9630013A20Rik	30.8052	-2.58194	5.08894e-07	0.000460924
Slamf9	26.3074	2.12507	7.12693e-07	0.000592386
Apoa5	41.4414	-6.8699	7.22884e-07	0.000592386
Vwf	868.495	1.42696	9.06869e-07	0.000709378
Slc11a1	94.8874	1.6473	9.56915e-07	0.000709601
Tnc	197.955	-1.57828	1.05338e-06	0.000709601
Fbxw15	49.9463	1.62718	1.0564e-06	0.000709601
Clic5	271.671	0.881276	1.07209e-06	0.000709601
Acer2	268.395	1.2182	1.28071e-06	0.000816287
C4b	3427.58	2.48512	1.36883e-06	0.00084129
Zfc3h1	1107.34	-0.437125	1.43259e-06	0.000850116
Lag3	261.038	1.22927	1.59038e-06	0.000912294
C1qb	1389.92	1.15378	1.71505e-06	0.000952074
Apoa2	269.844	-4.31032	2.05403e-06	0.00110462
Cst7	25.7603	4.2501	3.25616e-06	0.00165495
Tfrc	2119.46	-0.504438	3.2697e-06	0.00165495
Ppp1r14c	565.153	-0.657561	3.51085e-06	0.00172623
Bglap3	21.588	4.75501	3.85852e-06	0.00184448
Lcn2	63.0045	5.18327	4.10084e-06	0.00188325
Hmcn1	152.707	-0.83957	4.15849e-06	0.00188325
Tlr2	52.3836	1.97243	4.66462e-06	0.00205829
Hc	17.8186	-3.53587	4.96066e-06	0.0021342
Abca8a	473.371	0.934598	5.21229e-06	0.00215942
Car3	96.1199	-4.35921	5.27025e-06	0.00215942
Cdkn2aipnl	1013.01	0.348576	5.57451e-06	0.00223097
Gstm1	6730.77	0.576924	6.70191e-06	0.00262121
H2-M3	53.6626	1.31166	7.33998e-06	0.00280697
Hgfac	14.4655	-3.31922	8.03385e-06	0.00285291
Draxin	43.6752	-2.39813	8.04127e-06	0.00285291
Cxcl14	2744.23	0.714095	8.12323e-06	0.00285291
Mafb	680.3	0.996657	8.51337e-06	0.00290111
C1qa	1783.3	1.23859	8.59764e-06	0.00290111
Mpeg1	1077.93	1.04965	9.16003e-06	0.00303144
Cybb	36.5563	2.50278	1.03735e-05	0.00336825
Il33	1617.65	1.03797	1.06365e-05	0.0033897
Nav1	3930.07	-0.65661	1.11567e-05	0.00349083
Pink1	11685.8	0.513576	1.25646e-05	0.00386114
Aox1	167.041	0.716228	1.28453e-05	0.00387816
Lyz2	389.417	2.10929	1.35389e-05	0.00401708
Apoc3	92.5139	-3.8678	1.45969e-05	0.00425758
Ctss	2476.82	1.23439	1.55535e-05	0.004461
Pmp22	623.05	0.861442	1.62863e-05	0.00452862
Acox2	13.7945	-3.24725	1.63155e-05	0.00452862
Fcgr3	331.596	0.992994	1.68108e-05	0.00459202
Cd84	118.938	1.24515	1.84188e-05	0.00495265
Cyp2d22	889.968	0.690463	1.9026e-05	0.0049766
Hfm1	45.7321	-1.09949	1.90863e-05	0.0049766
Hrg	30.4339	-5.98268	1.94921e-05	0.00500656
B2m	2663.35	0.955381	2.02592e-05	0.00512706
Ctsz	1155.56	1.00854	2.08135e-05	0.00519101
Plxdc1	645.934	1.99598	2.37947e-05	0.00584976
Oas2	19.0235	2.22259	2.56149e-05	0.00620854
Cyp2c50	19.1184	-6.30144	2.66845e-05	0.00637797
Slc15a3	67.8339	1.31153	3.19446e-05	0.00746882
Serpinc1	77.9278	-4.81018	3.21165e-05	0.00746882
Bcl3	41.2913	2.79064	3.47282e-05	0.0079685
Klhdc7a	624.04	0.506229	3.59184e-05	0.00813316
Cxcl12	2217.37	0.760911	3.73474e-05	0.0083469
Ifih1	156.844	1.0835	3.85675e-05	0.00850907
Agrn	5010.55	-0.34444	3.93133e-05	0.00854887
Cd22	19.1214	2.67991	4.02131e-05	0.00854887
Plg	73.4412	-4.91183	4.02382e-05	0.00854887
Yeats2	776.086	-0.382581	4.07876e-05	0.00855992
Ccl5	12.1855	2.63223	4.34526e-05	0.00872205
Rspo1	191.664	3.09009	4.34871e-05	0.00872205
9330199G10Rik	10.1732	2.33184	4.35582e-05	0.00872205
Gpr17	1410.81	-1.0636	4.37365e-05	0.00872205
Nek7	1343.05	0.396356	4.40943e-05	0.00872205
Trem2	319.892	1.1602	4.58888e-05	0.00893476
Fmo2	50.8268	2.01424	4.6208e-05	0.00893476
Ugt1a6a	19.1076	2.09705	4.73204e-05	0.00904818
Pcdhga6	363.439	0.58996	4.91837e-05	0.00920002
Ugt2b36	11.9715	-6.35078	4.97339e-05	0.00920291
Irf8	193.601	0.903041	5.05547e-05	0.00925527
Kng2	14.1586	-4.2306	5.55479e-05	0.0100624
Ncan	8064.31	-0.574195	5.63493e-05	0.0101012
Cyp2c37	12.4155	-7.1378	5.7568e-05	0.010178
Shc4	198.665	0.604149	5.79608e-05	0.010178
Tmprss5	29.1515	1.26245	6.28094e-05	0.010918
Adh1	143.18	-3.9447	6.46678e-05	0.0111287
Retsat	376.203	0.510362	6.67821e-05	0.0113787
Fetub	24.7005	-4.16943	6.83042e-05	0.0114734
Arhgef19	605.04	0.391674	6.86708e-05	0.0114734
Rassf10	38.2806	-1.53831	7.12796e-05	0.0117947
Cps1	63.3021	-3.61401	7.32763e-05	0.0120096
Syt2	520.637	2.30376	7.66573e-05	0.012348
H2-K1	994.92	1.13085	7.68529e-05	0.012348
Uroc1	14.7765	-4.91149	7.80025e-05	0.012348
Pigr	39.5745	-4.40633	7.82107e-05	0.012348
Irgm1	252.993	0.916054	7.98391e-05	0.0124905
Aldh6a1	1562.52	0.355508	8.12454e-05	0.0125919
Aspdh	78.3081	-1.3746	8.19507e-05	0.0125919
Angptl3	27.4761	-3.9561	8.26863e-05	0.0125925
Mup3	159.216	-6.41468	8.67059e-05	0.0130888
Ugt2b5	17.39	-5.58729	8.9065e-05	0.013328
Apoh	72.2679	-3.58763	9.08934e-05	0.013436
Pcdhb14	240.079	0.56294	9.25286e-05	0.013436
Itgb2	252.863	1.24266	9.27425e-05	0.013436
Cyp2c29	34.479	-6.16731	9.29232e-05	0.013436
F10	18.8578	-4.92865	9.37189e-05	0.013436
Lsp1	94.1519	0.964513	9.4471e-05	0.013436
Serpina1c	130.04	-5.51857	9.53978e-05	0.0134566
Fyb	213.737	0.997189	9.76815e-05	0.0136667
Cxcl16	53.3801	1.72021	0.000102481	0.0142226
Eif2b1	466.249	-0.321387	0.00010906	0.0150145
Klhdc7b	15.7007	3.03814	0.000112408	0.0153527
Gbp2	144.427	1.33612	0.000121159	0.0164175
Ddit4l	426.967	1.5192	0.000124886	0.0167903
Lgi4	1116.2	0.633291	0.000127173	0.0169653
Kcnq1ot1	344.811	-0.984846	0.000131988	0.0174721
E130012A19Rik	1643.13	1.39855	0.000134269	0.0175768
Sft2d2	1019.85	0.423014	0.000134821	0.0175768
Apoc1	146.651	-3.0697	0.000136544	0.0176675
F2	55.7529	-4.6635	0.000143337	0.0184081
Cd52	45.6853	1.68991	0.000146713	0.0187021
Slc38a4	42.4718	-2.07829	0.000149026	0.0188573
Fblim1	33.2655	1.269	0.000152437	0.0191481
Gbp3	161.385	1.03473	0.000155478	0.0193886
Rassf3	727.527	1.56552	0.000157282	0.0194163
G6pc	21.5215	-6.48946	0.000157957	0.0194163
Gbp6	65.8965	1.60154	0.000161823	0.0197504
Bdkrb2	11.825	1.92598	0.000164983	0.0199943
Pcdhb3	251.442	1.00374	0.000167682	0.0201793
Nlrc5	39.0165	1.56272	0.000169596	0.020268
Psmb8	120.071	1.06326	0.000172317	0.020451
Xaf1	102.448	1.15462	0.000176888	0.0206619
C3ar1	89.2482	1.22716	0.000177488	0.0206619
Dact1	192.144	-0.803827	0.000178188	0.0206619
Trim68	101.972	-0.718497	0.000178896	0.0206619
C1qc	1442.79	0.968109	0.00018644	0.0213897
Cyp2a12	16.0759	-6.04805	0.000188191	0.0214476
Cyp2d26	28.821	-4.16501	0.000195577	0.0221427
Azgp1	35.1106	-5.03571	0.000202511	0.0226608
Apol8	100.072	0.857384	0.000202787	0.0226608
Cyp3a25	12.2715	-6.38676	0.000204507	0.0227056
Gm765	24.3531	6.51989	0.000219396	0.0241331
Adgrl4	568.437	0.540867	0.000220169	0.0241331
Arhgap25	112.907	1.44853	0.000221975	0.024177
Cyp2a4	21.2256	-5.12818	0.000225251	0.0243796
Proc	23.0234	-5.2499	0.000227359	0.0244539
Mbl2	24.474	-4.63619	0.00023331	0.024938
Bcl2a1b	22.5143	1.47421	0.000238657	0.0253522
Sdf2l1	255.411	0.629459	0.000240477	0.0253888
Mmp12	10.0087	5.23137	0.00024323	0.0255229
Dalrd3	1274.9	-0.400061	0.000261769	0.0270003
Cdh7	95.4003	1.66424	0.000262017	0.0270003
Brat1	493.511	-0.388701	0.000266993	0.0273248
Myo1f	125.794	1.14356	0.000268342	0.0273248
Itgb5	1767.98	0.578118	0.000273816	0.0276128
Cyba	180.475	0.983049	0.000274544	0.0276128
Apcdd1	916.19	-0.559151	0.000275983	0.0276128
Tifa	158.173	0.693526	0.00028587	0.0284367
Oaf	369.191	0.46048	0.00029436	0.0291129
Hsd17b13	13.8545	-4.4787	0.000298831	0.0292514
Fstl5	758.785	-0.944157	0.000300468	0.0292514
Gm11549	268.583	2.25039	0.00030086	0.0292514
Dpysl3	1737.52	-1.02165	0.000307	0.0296807
Tfcp2l1	175.412	1.34202	0.00030907	0.0297139
Lad1	74.6499	0.819928	0.000311559	0.0297867
Tgtp2	33.6335	2.15939	0.000318469	0.0301935
Itih1	16.3198	-5.514	0.000319322	0.0301935
Lamc2	247.696	2.75356	0.000322637	0.0303403
Serpina1d	110.751	-5.16243	0.000325748	0.0304663
Naip5	29.042	1.09919	0.000332197	0.0309015
Tnk2	7715.28	0.476261	0.000334582	0.0309561
Sult2a8	12.7311	-6.44034	0.000347107	0.0318463
Spcs3	1595.31	0.428832	0.000347905	0.0318463
Prodh	643.293	0.715789	0.000350675	0.03193
Tmem192	394.243	0.595574	0.000364405	0.0329636
Myh2	24.9231	3.4547	0.000365858	0.0329636
Btaf1	1157.17	0.504736	0.000368466	0.0330257
Slc10a1	17.867	-3.96809	0.000374471	0.0333136
Furin	1326.92	-0.379257	0.000377486	0.0333136
Igtp	132.199	1.17334	0.000381771	0.0335199
Nxt2	699.437	0.273298	0.000384321	0.0335725
Col4a2	1781.4	-0.59238	0.000395161	0.0343451
Fgd2	159.952	0.89714	0.000404956	0.0350196
Tgfbr2	792.934	0.678196	0.000407794	0.0350886
Entpd5	927.413	0.322518	0.000416238	0.0354606
Cldn10	832.771	0.426303	0.000419322	0.0355474
Fam205a2	28.3681	1.93397	0.000422278	0.0355794
Aldob	162.644	-2.90434	0.00042432	0.0355794
Fes	109.99	0.781904	0.00042889	0.0355794
Herc6	184.993	1.37051	0.000430827	0.0355794
Fads6	221.376	0.816305	0.000432359	0.0355794
Fabp7	797.066	-2.03926	0.000432766	0.0355794
Cabin1	2499.26	-0.265712	0.000434172	0.0355794
Col4a1	1483.1	-0.55703	0.000441258	0.0359887
Ahsg	259.467	-5.38054	0.00044441	0.0360748
Tshz3	631.455	1.76142	0.000480476	0.0388193
Mkrn3	37.9058	-2.38093	0.000483694	0.0388967
Tat	64.0982	-4.28151	0.000488374	0.0390904
Rnf144b	527.321	0.976323	0.000491198	0.0391344
Alb	2194.73	-5.1188	0.00050221	0.0398274
Eya4	101.278	0.976565	0.000505363	0.0398935
Psmb9	51.9993	0.990861	0.000524088	0.0411828
Mdn1	1281.71	-0.377406	0.000529768	0.0413827
Ces3a	23.224	-6.03879	0.000536713	0.0413827
Hlf	5030.93	1.09315	0.000536891	0.0413827
Fcer1g	236.577	0.910564	0.00053749	0.0413827
Abcb11	20.4589	-4.81019	0.000539726	0.0413827
Anxa5	1283.96	0.461812	0.000541061	0.0413827
Tspo	95.0838	1.11934	0.000557556	0.0424557
Tmem132d	374.045	1.3466	0.000562254	0.042554
Arhgef18	1667.21	0.317237	0.000563793	0.042554
Tnfsf13b	30.4537	1.2678	0.000570301	0.0428044
Klf5	214.159	1.78497	0.000572212	0.0428044
Olfr287	115.655	0.689693	0.000574572	0.0428044
Isoc2a	404.238	0.318387	0.000597405	0.0441234
Itgal	42.1316	2.28599	0.000611532	0.0447824
Gnb4	366.122	-0.876079	0.000616909	0.0449847
Pon1	23.5645	-4.80399	0.00062226	0.045167
Tln2	4559.3	-0.341561	0.000629373	0.045167
Gpx4	5543.04	0.263575	0.000637305	0.045167
Esyt1	367.296	0.976331	0.000637641	0.045167
Cobl	1120.57	1.71064	0.000638329	0.045167
Smad6	69.615	0.844723	0.000639357	0.045167
Mcc	599.552	0.576143	0.000643263	0.045167
Gpr146	593.61	0.483241	0.000653505	0.0453638
Phf11d	12.4861	1.94112	0.000653788	0.0453638
Amdhd1	16.9923	-3.66881	0.000656376	0.0453638
Trrap	4480.6	-0.32597	0.000661485	0.045534
Cyp1a2	18.382	-5.27213	0.00067611	0.0463553
Cilp2	52.2674	-0.886758	0.000683128	0.0466506
Tlr13	80.5146	0.978969	0.000688143	0.0467591
Kif5b	8180.92	0.526328	0.000690151	0.0467591
Aldoc	25843.1	0.427376	0.00069374	0.0468179
Ackr2	41.8372	1.45206	0.000698188	0.0469341
Mat1a	71.0641	-3.58967	0.000704015	0.0471416
Sox11	705.273	-1.42602	0.000714758	0.0474914
Ly6a	388.401	0.982161	0.000732599	0.0484896
Npsr1	45.7935	2.71054	0.000736079	0.0485333
Gabra1	7017.37	0.885703	0.00074094	0.0486673
Serpina1b	209.486	-5.35523	0.000749815	0.0486971
Gsg1l	1058.6	1.18473	0.000751999	0.0486971
Ovol2	59.3446	2.96019	0.000752458	0.0486971
Gpr84	44.1139	1.33216	0.000754634	0.0486971
Rnf39	107.62	1.42726	0.000755542	0.0486971
Apob	66.7324	-4.41144	0.000758965	0.0487352
Pzp	90.4759	-3.58468	0.000763049	0.0488089
Nlrp5-ps	26.2962	1.57112	0.000771457	0.0488089
Hpd	89.7162	-5.02969	0.00078089	0.0492247
Frat2	317.557	-0.85262	0.000791749	0.049727
Oat	1993.39	0.264817	0.000797715	0.0499195
Ifit1	84.2837	1.35768	0.000802597	0.0500431
Apoa1	461.094	-4.45109	0.000805936	0.0500699
Zfp57	144.055	-1.4411	0.00081542	0.0504432
Snx25	1126.17	0.392206	0.000817807	0.0504432
Ankrd10	736.187	-0.531612	0.000823035	0.0504817
Mertk	1008.27	0.558397	0.000826886	0.0504817
Teddm3	14.7625	2.93191	0.000828835	0.0504817
Agxt	17.5397	-5.16977	0.000830166	0.0504817
AF251705	80.2434	0.924772	0.000836463	0.0506856
Ptpn6	181.759	0.758175	0.000850036	0.0513273
Gramd1c	51.0645	-0.752984	0.000864762	0.0519362
Prokr2	209.419	-2.48897	0.000866156	0.0519362
Itgax	37.2609	2.77862	0.000883076	0.052728
Slc27a5	35.9841	-2.46179	0.00088885	0.052728
Aldh8a1	14.6451	-3.4911	0.000892133	0.052728
B230312C02Rik	10.8744	2.87907	0.000895006	0.052728
Ints2	439.389	-0.453442	0.000906541	0.052728
Apom	15.5848	-3.59544	0.000908266	0.052728
Satb2	831.35	2.40333	0.000909225	0.052728
Zc3hav1	187.323	0.923326	0.000914617	0.052728
Vwc2l	196.996	1.54487	0.000915999	0.052728
7630403G23Rik	12.0107	2.71993	0.000916129	0.052728
Fbln5	142.108	0.976166	0.000936447	0.0537177
Parp6	2993.15	-0.240313	0.000942913	0.0539089
Rgs2	727.477	0.364838	0.000946864	0.0539556
Zfp296	34.3575	1.70171	0.000952523	0.0540989
Ankrd29	725.384	-0.500205	0.000985239	0.0555901
Chfr	598.631	-0.335929	0.00101572	0.0571227
Tlr9	73.2259	0.862638	0.00104611	0.0586402
Myh7b	348.162	1.26304	0.00105712	0.0590646
Zdhhc13	425.564	-0.353801	0.00106113	0.0590971
Apoc4	11.1642	-4.91451	0.00108188	0.0598653
Ccng1	2090.87	0.674916	0.00108747	0.0599819
Asgr1	27.667	-3.0058	0.00111971	0.0614148
Cd274	86.272	0.905787	0.00112059	0.0614148
Myl4	90.2025	1.61846	0.00112786	0.0614472
Lair1	199.913	0.738008	0.00113033	0.0614472
C5ar1	25.4743	1.35686	0.00113189	0.0614472
Cntnap2	2559.87	-0.416215	0.00113912	0.0616449
Adamtsl5	119.992	1.22549	0.00116918	0.0630361
Rassf2	2429.88	0.546405	0.00117215	0.0630361
Pklr	19.5217	-3.0315	0.00117834	0.0631715
Eng	858.243	0.40543	0.0011956	0.0638976
Rxfp1	66.0731	1.6931	0.00121407	0.064684
Cenpe	61.0519	-1.10148	0.00122699	0.0647756
Son	7175.85	-0.20619	0.00123205	0.0647756
Cep131	994.606	-0.386045	0.00123221	0.0647756
Amn	138.454	1.62244	0.00123666	0.0647756
Oasl2	166.405	1.3554	0.00123836	0.0647756
Prrc2c	5404.32	-0.324923	0.00127845	0.0666694
Smyd1	47.8574	-1.30941	0.00129393	0.0672726
Gas8	477.426	-0.349881	0.0013068	0.0675671
Dach1	142.591	0.799353	0.00130745	0.0675671
Slc16a3	104.542	1.326	0.00131927	0.067974
Sox3	54.4533	-0.85228	0.0013349	0.068432
Rd3	26.471	-1.51166	0.00133611	0.068432
Ctsb	13005.3	0.338891	0.00136408	0.069657
Gnmt	91.6177	-2.69032	0.00137578	0.0700466
Rps21	3760.75	0.265829	0.00139224	0.0706756
Cfi	17.24	-3.46019	0.00139925	0.0708224
Eva1c	50.7557	1.12666	0.00140939	0.0711264
S100b	3104.35	0.520906	0.00141553	0.0712278
H2-D1	324.578	1.1496	0.00142673	0.0714486
Vwa1	904.519	0.64353	0.00142822	0.0714486
Tap1	141.982	0.825359	0.00143337	0.0714979
Jade3	241.553	-0.533564	0.00144412	0.071826
Tubb2a	12553.5	-0.495993	0.00145421	0.0721197
Ttc9	791.121	0.735567	0.0014638	0.0723866
Tnfsf10	98.8728	0.990848	0.00147671	0.0726539
Pdzrn3	547.89	1.5013	0.00147765	0.0726539
Psg16	50.7651	1.08911	0.00150101	0.0735922
Bhlhe41	1313.96	0.647651	0.00151423	0.0740295
Zbtb4	4917.98	0.40289	0.00153895	0.0747726
Crebrf	1257.78	0.342252	0.00154183	0.0747726
Gcat	231.288	0.615094	0.00154247	0.0747726
Mug2	12.7432	-4.72603	0.00155309	0.0749532
Crlf2	435.335	0.500798	0.00155763	0.0749532
Prkg1	515.678	-0.874551	0.00156209	0.0749532
Renbp	81.0267	0.774184	0.00156361	0.0749532
Bhmt	89.6953	-5.58225	0.00157591	0.0751699
Adamts7	18.3315	-2.59058	0.00161157	0.0764557
Apod	4930.42	1.19482	0.00161273	0.0764557
Slco4a1	39.7703	1.24392	0.0016353	0.0773128
Ankrd52	2093.41	-0.342493	0.00164145	0.0773908
Stat4	16.5593	3.11827	0.00166526	0.0782989
Prr3	618.461	-0.377429	0.00168416	0.078972
Dalir	40.2416	1.1234	0.00170884	0.0794956
Pigz	225.642	0.907032	0.00170919	0.0794956
Rgn	46.1355	-3.23806	0.00174028	0.0807235
Sfmbt2	78.9615	-1.02774	0.00177313	0.0818066
Scara3	943.875	1.05699	0.00180473	0.0828201
Lrrc3	231.91	0.574811	0.00181161	0.0829147
Trim34a	51.1307	0.768428	0.00186973	0.0849216
Aspm	14.4783	-1.54847	0.00187026	0.0849216
Galnt15	42.3858	0.859278	0.00187603	0.0849594
Zfp719	413.648	-0.319287	0.00189401	0.0855484
Abcc4	442.223	0.548642	0.00190263	0.085713
Plxdc2	1140.28	0.422366	0.00191601	0.0860905
Adgrd1	56.4014	1.51597	0.00193027	0.0863053
Slc22a1	13.5866	-3.5197	0.00193082	0.0863053
Gc	171.495	-5.01203	0.00197067	0.0878583
Gbp4	75.3746	1.57801	0.00198304	0.0880348
D930015E06Rik	484.027	-0.769992	0.00198486	0.0880348
Ccdc24	27.8256	-1.13621	0.00201293	0.0890501
Slco1b2	19.3181	-3.01511	0.00202443	0.0892681
Rps6ka1	515.335	0.474178	0.00202823	0.0892681
Rtp4	64.1398	1.09686	0.00203448	0.0893147
Csf3r	195.821	0.902037	0.0020527	0.0897802
Sp100	111.851	0.915049	0.00205937	0.0897802
Trim66	775.268	1.10008	0.00206073	0.0897802
Scd3	131.808	0.684377	0.00207028	0.0899683
Itpripl2	263.323	0.547775	0.00210228	0.0908999
Pcsk6	993.833	0.556108	0.00214778	0.0926343
Tmem163	448.913	-1.68777	0.00216075	0.0927012
Havcr2	115.382	0.879706	0.00216224	0.0927012
Fabp1	184.13	-4.95177	0.00216739	0.0927012
Actn2	559.363	-1.32795	0.00217088	0.0927012
Slfn2	46.1851	1.62531	0.0021821	0.0929497
Apol10b	13.5897	1.37264	0.00219317	0.0929613
Tmem136	493.948	-0.370456	0.00220775	0.0931178
Aktip	2685.47	0.499509	0.00220789	0.0931178
Gbp5	108.629	1.25258	0.0022131	0.0931178
Ambp	85.2387	-4.56383	0.00221918	0.0931461
Relt	331.84	0.763325	0.00223235	0.0934709
Ubr5	4625	-0.298498	0.00223878	0.0935127
Cmklr1	122.673	0.756971	0.00226585	0.094186
Pcdha10	61.0679	0.81401	0.00227762	0.0942518
Svip	1198.54	0.296924	0.00227849	0.0942518
Setdb1	1059.67	-0.286646	0.00228729	0.0942518
Cxcr4	70.2584	-1.04118	0.00228934	0.0942518
9130024F11Rik	197.216	2.17808	0.00230126	0.0944081
Memo1	353.667	-0.371302	0.0023054	0.0944081
Slamf8	10.1079	2.4637	0.0023096	0.0944081
Kcnip4	1057.14	0.68057	0.00232144	0.0946673
Naip2	53.0835	1.31127	0.00232833	0.0947241
H2-Bl	14.2984	3.50781	0.00234708	0.0952045
Smim10l1	3199.32	0.318245	0.00235641	0.0952045
Cd209f	10.7648	2.06822	0.00235752	0.0952045
Trim30a	70.8468	1.03039	0.00236255	0.0952045
Ly86	287.203	0.984812	0.0023678	0.0952045
Cenpf	27.3032	-1.28657	0.00237447	0.0952499
B230217C12Rik	1019.1	0.297532	0.00243353	0.0973921
Capg	99.2062	1.02365	0.00244881	0.09755
Ctsd	9832.41	0.528448	0.00246389	0.097924
Crmp1	6793.37	-0.65928	0.0024826	0.0983774
Ftcd	16.833	-2.78896	0.00248673	0.0983774
Ccdc109b	122.74	-1.44495	0.00254511	0.0997936
Kdm5b	1897.38	-0.466626	0.00254573	0.0997936
Neb	98.0867	-1.78067	0.00255634	0.0999575
Plvap	284.575	0.756637	0.00257654	0.0999575
Ly6g6f	17.5327	1.39627	0.0025793	0.0999575
Crot	683.015	0.388139	0.0025808	0.0999575
BC024386	12.073	-5.07326	0.00258476	0.0999575
Il21r	52.4327	0.820414	0.0025938	0.100082
Fbn2	206.685	-1.64267	0.00264205	0.101656
Sdpr	239.406	0.608615	0.00264639	0.101656
Aqp8	11.9456	-5.05357	0.00265316	0.101689
Upk1b	41.9958	1.17249	0.00268308	0.102607
Nudt9	1533.28	0.183927	0.00273435	0.103934
A830009L08Rik	36.5659	3.09472	0.00273646	0.103934
H2-T23	259.06	1.02563	0.00274429	0.103934
Cyp2d9	17.4207	-6.18458	0.00274872	0.103934
Srrm4os	35.6413	-1.42579	0.00274962	0.103934
Fasn	10171.9	-0.208147	0.00275401	0.103934
Ramp3	103.16	1.67249	0.00276504	0.104122
Fcgr1	117.78	0.931868	0.00278503	0.104396
Hk3	50.9371	0.976593	0.00278604	0.104396
Gsta3	66.4338	-2.17556	0.00279052	0.104396
Pamr1	351.5	1.06895	0.0028017	0.104587
Fuk	532.225	-0.290038	0.00281167	0.104732
Cd34	1174.6	0.98138	0.00282396	0.104962
Dnajc3	1610.88	0.274639	0.00285258	0.105797
Gm3893	45.4616	1.50402	0.00286168	0.105907
Mycn	281.746	-1.25067	0.00286786	0.105908
Tbxas1	72.9864	0.887506	0.00289307	0.106382
Psd2	1369.48	0.304785	0.00290709	0.10667
Smpdl3b	56.4637	1.12392	0.00291694	0.106803
Lrrc25	20.8601	1.4984	0.00293203	0.107128
Mpzl1	534.084	-0.343071	0.00293839	0.107133
Otc	13.908	-3.43251	0.00294734	0.107232
Nrip3	7396.26	-1.09281	0.00297388	0.107831
Cx3cr1	1729.66	0.588908	0.00297934	0.107831
Sowahb	299.774	2.19784	0.0029826	0.107831
1110032F04Rik	323.898	1.08869	0.00300915	0.108563
Apln	640.247	0.908635	0.00303808	0.109163
Ptpn12	830.078	-0.307025	0.00304	0.109163
Dnajb2	2513.41	0.366379	0.00304483	0.109163
Vwa5a	443.7	0.472629	0.00307967	0.110183
Scn4b	725.02	2.17475	0.00308714	0.110221
Aadac	10.1358	-5.38683	0.00310833	0.110326
Dpys	16.4219	-2.52837	0.00311728	0.110326
Hnf4a	18.7768	-4.09574	0.0031231	0.110326
Ifit3	214.026	1.05133	0.00312734	0.110326
Klc3	50.1847	0.801739	0.00313171	0.110326
Eml6	739.292	-0.446832	0.00313523	0.110326
Satb1	2726.31	1.08208	0.0031389	0.110326
Pik3r5	96.0878	0.73722	0.00315795	0.110326
Kazald1	105.854	1.40218	0.00316382	0.110326
Pla2r1	12.3888	1.42559	0.00317022	0.110326
Aldh2	3062.71	0.34404	0.00317337	0.110326
Gabrb2	5649.93	0.423503	0.00317342	0.110326
Pcdhb5	185.072	0.635218	0.00319192	0.110426
Cd68	339.641	0.819036	0.00319521	0.110426
Tgtp1	25.2259	2.33448	0.00320434	0.110426
Pvalb	920.486	1.53664	0.00321362	0.110426
Naaa	1079.3	0.512642	0.00321419	0.110426
Adgrf4	52.9457	-0.875754	0.00322402	0.110426
Arl4c	1347.83	0.740175	0.00322405	0.110426
Nvl	737.852	-0.325032	0.00323842	0.110426
Gm16907	17.8868	-1.36663	0.00323854	0.110426
Hsf4	372.431	0.883831	0.00324047	0.110426
Kcnj9	2855.91	0.863935	0.00325625	0.110624
Cxadr	474.502	-0.790167	0.00325913	0.110624
Ip6k3	19.4115	1.09319	0.00328587	0.111312
Selplg	1105.5	0.507594	0.00330983	0.111904
Cxcl10	25.7387	2.11234	0.00333292	0.112463
Adgra2	692.257	-0.550962	0.0033489	0.112781
Casz1	189.02	1.14217	0.00337513	0.113442
Hmox1	132.891	0.728001	0.00339131	0.113764
Smim18	76.4779	-0.65195	0.00343059	0.114798
Gbp7	186.629	0.854911	0.00343873	0.114798
Manf	1016.18	0.288928	0.00344213	0.114798
Fermt3	164.578	0.610604	0.00345047	0.114853
Shisa5	1326.39	0.657235	0.00346607	0.115059
Sat1	620.49	0.470846	0.0034758	0.115059
Zfp648	41.339	1.9942	0.00349339	0.115389
Trim14	39.889	0.949191	0.00350581	0.115578
Cacna1c	4216.96	-0.811768	0.00354732	0.116723
Flt1	2172.31	0.476597	0.00356493	0.117078
Irgm2	153.546	0.924332	0.00357619	0.117224
F11r	278.402	0.592599	0.00359268	0.117541
Tbr1	1933.23	1.49476	0.00362425	0.118349
Dhx9	3165.15	-0.284034	0.00364466	0.11879
Fcgr2b	104.872	1.06584	0.00366853	0.119038
Luc7l	2308.98	-0.216458	0.00367122	0.119038
AW495222	40.8106	1.42065	0.00367303	0.119038
Tnik	3665.4	-0.462313	0.00368871	0.119321
Acsm1	12.0278	-5.06913	0.00372055	0.119951
Gpr37l1	5389.64	0.29409	0.00372211	0.119951
Med24	3088.66	-0.185638	0.00376562	0.121099
Rom1	128.877	0.53202	0.0037718	0.121099
Rcan2	3880.87	0.885937	0.00378552	0.121313
Sh3bp4	774.205	-0.375964	0.00380363	0.121667
Fgb	139.275	-4.13751	0.00382483	0.121929
Tmem39b	209.327	-0.360705	0.00382601	0.121929
Marcksl1	2491.13	-1.10179	0.00383477	0.121983
Edil3	3314.78	0.545397	0.00384897	0.122172
Serpina1a	97.7871	-4.67514	0.00387191	0.122172
Ist1	1485.87	-0.325965	0.00387289	0.122172
Upb1	18.9728	-2.72576	0.00389289	0.122172
Syn1	22229.5	-0.248598	0.00389334	0.122172
Rasal3	84.5315	0.823909	0.00389394	0.122172
Serinc3	6002.37	0.317136	0.00390719	0.122172
Tshz2	3323.9	2.02893	0.00391883	0.122172
Osbpl10	514.263	1.06473	0.00394082	0.122414
Pld4	294.496	0.770691	0.00395894	0.122756
Uox	80.5896	-2.91219	0.00397051	0.122769
Hapln2	784.097	0.97576	0.00397363	0.122769
Trim30d	39.3889	1.07006	0.00400463	0.123505
Pah	31.7859	-3.78309	0.00402896	0.124033
Vav1	137.326	0.693119	0.00406899	0.124934
Pcdhb13	193.2	0.469246	0.00407832	0.124934
Phf11b	11.4133	1.76099	0.00408001	0.124934
Dcdc2a	351.128	0.413692	0.00409772	0.125191
Txlnb	91.203	1.01986	0.00410294	0.125191
Ces2a	11.0685	-4.48487	0.00411463	0.125325
P3h1	197.149	-0.421045	0.00413103	0.125602
Zfp462	1488.68	-0.567287	0.00414314	0.125748
Ces1c	101.929	-5.29029	0.0041727	0.126423
Efna1	141.438	0.437338	0.00418911	0.126459
Btk	38.1985	0.930182	0.00419027	0.126459
Itih4	58.0078	-3.17923	0.00421561	0.126698
Sp110	48.3393	0.976354	0.00422338	0.126698
Ncf1	223.125	0.70962	0.0042293	0.126698
Pcolce2	125.121	0.887465	0.00423334	0.126698
Polr3a	790.332	-0.295836	0.00424641	0.126869
Cdca7l	40.1551	-1.83712	0.00426268	0.127134
Acadl	1041.65	0.274809	0.00427226	0.127199
H2-DMb1	41.8099	1.17148	0.00429116	0.127542
Ttc39c	942.59	-0.873482	0.00430507	0.127734
Nin	1338.84	-0.451204	0.00432594	0.128133
Kng1	71.3783	-4.91724	0.00434796	0.128564
Cyp4a14	10.4017	-4.77336	0.00436626	0.128883
Nit2	168.534	-0.398887	0.00438502	0.128946
Sorcs1	469.806	1.0287	0.0043879	0.128946
Hal	16.2902	-4.24127	0.00440929	0.128946
Rdh7	32.4151	-4.46821	0.00441191	0.128946
Serpina6	10.1667	-5.39152	0.00443732	0.128946
Aim1l	16.5416	1.40618	0.00443797	0.128946
Ptpn18	46.9069	0.913234	0.00444468	0.128946
Aqp1	30.5828	-2.79667	0.00444695	0.128946
Sgpp2	360.332	1.16853	0.00444918	0.128946
Wnt9a	218.916	1.32917	0.00445697	0.128946
Arg1	49.8969	-2.98559	0.00446652	0.128946
Gm20743	31.4956	0.892976	0.00447667	0.128946
Entpd1	394.284	0.453906	0.00448541	0.128946
Hexb	2447.66	0.597334	0.00449355	0.128946
Morc3	566.97	-0.254217	0.00449553	0.128946
Kank4	134.081	0.947059	0.00449576	0.128946
Zmym3	3196.63	-0.341918	0.0045275	0.12964
Mmrn2	160.027	0.607271	0.00453557	0.129656
Sema3d	207.717	-0.768954	0.00457714	0.130627
Decr1	389.511	0.334449	0.00459735	0.130986
Cpne4	3762.58	-1.27664	0.00462483	0.131121
A930013F10Rik	132.201	-0.807208	0.00462506	0.131121
AW112010	27.194	1.02238	0.00462515	0.131121
Gjb6	1038.22	0.628655	0.00463256	0.131121
Irf7	88.8976	0.931816	0.004647	0.131314
3000002C10Rik	77.2606	-0.573272	0.00475797	0.133791
A230001M10Rik	85.4935	1.18345	0.00478878	0.134437
Zcchc24	2705.9	0.425688	0.0048336	0.135475
4632428N05Rik	899.534	0.538228	0.00484591	0.135599
Polr3b	475.275	-0.263476	0.00487426	0.136171
Dpy19l1	2001.1	0.628004	0.00490545	0.13682
Exoc3l4	53.7266	1.05074	0.00492989	0.137279
Il1a	16.5138	1.28556	0.00494171	0.137334
Ptprc	115.547	0.930943	0.0049488	0.137334
Anxa3	290.159	0.610431	0.00498302	0.137735
Tap2	368.295	0.509999	0.0049863	0.137735
Epsti1	29.1745	1.24393	0.00499649	0.137796
Trit1	337.297	-0.444495	0.00502331	0.138298
Socs2	371.864	-0.797195	0.0050494	0.138589
Tnfrsf13b	13.4847	1.16384	0.00508944	0.139465
Cxcl5	28.3293	2.14156	0.00511505	0.139944
Man1c1	1072.89	0.621405	0.00513617	0.140248
Sugp2	2276.64	-0.222757	0.00514755	0.140248
Lgals3bp	594.687	0.977824	0.00517164	0.140248
Eln	229.5	-0.862707	0.0051826	0.140248
Laptm5	1437.3	0.662605	0.00518595	0.140248
Fgg	105.496	-4.35011	0.00518628	0.140248
Cyp2e1	148.146	-2.70752	0.00519263	0.140248
Trim12c	93.7573	0.597714	0.0051967	0.140248
Gm14403	173.068	0.650979	0.00523404	0.140959
Hpx	80.6415	-2.66768	0.00524526	0.141038
Siglecf	19.9164	1.07611	0.00525635	0.141038
Itpr3	259.98	0.864876	0.00526158	0.141038
Glul	46307	0.342711	0.00527127	0.141078
Zswim6	904.408	-0.662511	0.00528844	0.141179
Hrasls	377.675	1.01187	0.00530421	0.141179
Dmp1	197.134	0.827059	0.0053157	0.141179
Fam184b	175.382	-0.997141	0.00531604	0.141179
Fam107a	11754.7	0.742338	0.00534755	0.141708
9530082P21Rik	2242.71	0.469296	0.00535697	0.141708
Nop56	1500.08	-0.217911	0.00536069	0.141708
Lysmd2	1048.4	0.218567	0.00538307	0.142082
Plekhm2	3372.32	0.55597	0.00542151	0.142877
Fzd10	23.6872	0.946474	0.00543009	0.142885
Scnn1a	341.809	1.33772	0.0054572	0.143018
Camk2n1	23758.8	0.841037	0.00546342	0.143018
Dok3	147.317	-0.515908	0.00546843	0.143018
Taf15	1314.79	-0.25166	0.00548554	0.143037
Cd72	10.52	1.52007	0.00548575	0.143037
Megf10	960.948	0.492604	0.00550836	0.143273
Galnt13	487.703	0.681693	0.00552041	0.143289
Utp20	605.835	-0.316488	0.00555902	0.143914
Sarm1	1148.18	-0.341594	0.00563871	0.145701
Alpl	292.51	0.552507	0.00566112	0.145885
Top2a	26.3691	-1.73072	0.0056628	0.145885
Olfm3	411.173	0.983411	0.00568404	0.146204
Anxa4	136.075	0.866627	0.00569216	0.146204
Thsd7b	320.343	-0.832343	0.00580997	0.149007
Rsad2	76.8445	1.30304	0.00584018	0.149337
Cyp2c44	12.7785	-3.79571	0.00588381	0.150007
Polr2a	3686.25	-0.347316	0.00592237	0.150502
Pir	123.2	0.546592	0.00592348	0.150502
Syde1	334.088	0.558995	0.00592946	0.150502
Klf6	967.614	0.703081	0.00593989	0.150544
Nagpa	281.672	0.396287	0.00595827	0.150788
Gys1	602.662	0.338483	0.00596998	0.150863
Endou	42.0448	1.46579	0.00601146	0.151688
Cd6	18.4331	2.37179	0.00603303	0.152009
Prkca	10140.8	-0.768739	0.00606597	0.152616
Kremen2	23.1828	1.54199	0.00607675	0.152664
Tnfaip2	109.774	1.0115	0.00612916	0.153431
Adgrl2	1362.44	0.993608	0.00613058	0.153431
Tubb2b	5024.77	-0.511405	0.00613404	0.153431
Gm6537	14.9581	2.08735	0.00616707	0.154034
Zyx	1559.34	-0.376311	0.00622774	0.155323
Pcdh12	23.4933	-1.06717	0.00624687	0.155427
Plau	73.9733	1.14844	0.00624995	0.155427
Ier5l	357.681	0.704399	0.00630292	0.155977
Cers6	980.622	-0.492479	0.00630335	0.155977
Il18bp	64.9164	-0.660973	0.00633401	0.156026
Gpr34	266.974	0.463004	0.00633457	0.156026
Tex15	48.8088	-2.27709	0.00634291	0.156026
Gadd45a	72.6187	0.813125	0.00634658	0.156026
Rbm12	513.849	-0.292075	0.00636273	0.1562
Tifab	85.8501	0.666229	0.00637886	0.156373
Arntl2	111.575	-0.455684	0.00640891	0.156885
4930447F24Rik	14.5198	-1.2008	0.00643337	0.156885
Pfdn2	1690.49	0.244771	0.00643622	0.156885
Cdc42bpg	240.256	0.359191	0.00658809	0.160133
Zzef1	1704.15	-0.223694	0.00660136	0.16023
Elf4	49.0385	0.968793	0.00663444	0.16058
Nkx2-9	15.0102	1.44839	0.0066909	0.161714
9030025P20Rik	50.8219	-0.783459	0.00670012	0.161714
1700112E06Rik	15.4973	1.28505	0.00673178	0.161988
Rnf122	165.877	-0.957095	0.00673434	0.161988
Fbxl3	1805.5	0.280512	0.00673971	0.161988
Cpb2	12.7407	-2.8724	0.00675409	0.162108
Exoc1	1079.61	-0.238807	0.00676914	0.162243
Ikzf1	139.579	0.695072	0.00678629	0.162427
Vil1	22.9039	0.955464	0.0067985	0.162494
Cyp2j5	16.8074	-4.81689	0.00681631	0.162693
Chrna2	43.9659	-1.74849	0.00686802	0.163548
Zfp804a	671.103	-0.466855	0.00687168	0.163548
Fga	104.876	-4.10358	0.00688064	0.163548
Abca9	323.162	0.52548	0.00689475	0.163658
Mcm10	13.0826	-1.34578	0.00690529	0.163682
Was	58.9432	0.938683	0.0069408	0.164297
Adgre1	190.884	0.756208	0.00696499	0.164301
Flt4	164.799	0.473613	0.00697535	0.164301
Alox5ap	89.0112	0.671271	0.006976	0.164301
C5ar2	28.0685	0.827773	0.00697916	0.164301
0610005C13Rik	11.8971	-1.918	0.00699179	0.164335
Sfpq	3841.67	-0.184875	0.00700298	0.164335
Bri3	880.503	0.21375	0.00700925	0.164335
Sumf1	563.151	0.248756	0.00701877	0.164335
Daam2	2803.26	0.506405	0.00704656	0.164761
Efhd2	5665.55	0.79644	0.00706957	0.165075
Zfhx3	312.594	0.469312	0.00709111	0.165354
Prickle3	35.6426	0.95852	0.00712136	0.165619
Slc4a11	23.7347	1.3368	0.00712176	0.165619
Ldoc1l	2653.84	-0.288011	0.00713568	0.165659
Usp21	1068.18	-0.19596	0.00714693	0.165659
Cdo1	589.923	-0.701672	0.00715365	0.165659
Fbp1	32.6868	-2.6696	0.00716197	0.165659
Fam65a	3327.17	-0.231099	0.00719421	0.166182
Frmd4a	1701.3	-0.416104	0.00725872	0.167447
Dchs1	778.577	-0.762419	0.00729039	0.16765
Sf3b3	2246.67	-0.304958	0.00729732	0.16765
Brwd3	219.217	-0.43126	0.00731246	0.16765
Tuba8	636.517	-1.54383	0.00731623	0.16765
C130030K03Rik	142.012	-0.531016	0.00733696	0.167724
Bmp2	97.9386	-0.552925	0.00733896	0.167724
Arhgef10l	1209.06	0.838735	0.00741102	0.169146
Msn	1022.72	0.572832	0.00742737	0.169295
Stk10	236.778	0.457195	0.00748431	0.170345
Akt2	2491.46	0.4024	0.00749323	0.170345
E130008D07Rik	105.139	-1.17939	0.00756149	0.171425
Rac2	86.0748	0.964377	0.00757727	0.171425
Tubb2a-ps2	48.2567	-0.819612	0.00758724	0.171425
Deaf1	1454.2	-0.197823	0.00759003	0.171425
Gatm	3152.26	0.781322	0.00759054	0.171425
Prdx6	4481.88	0.462506	0.00763286	0.172154
Tnnt2	117.975	2.14211	0.00767509	0.172841
Pcgf5	141.327	0.863195	0.00768339	0.172841
Cd37	132.488	0.749179	0.00770843	0.173039
Emid1	83.3968	-0.631858	0.00774029	0.173039
Ch25h	19.5783	1.42176	0.00774313	0.173039
Crebl2	807.031	0.398897	0.00775253	0.173039
Pirb	15.2219	2.03693	0.0078088	0.173722
Csrp1	7288.04	0.693414	0.00781364	0.173722
Tuba1a	19466.8	-0.437475	0.00781629	0.173722
F3	1129.51	0.413012	0.00782349	0.173722
Krt80	18.536	2.25623	0.00786946	0.174137
Fgd1	440.068	-0.391848	0.00787786	0.174137
Apof	17.9164	-3.71238	0.00787941	0.174137
Mettl7b	22.8302	-4.20697	0.00788265	0.174137
Dusp2	17.599	1.00364	0.00791812	0.174696
Pou3f3	2516.63	0.603377	0.00794073	0.174912
Nudt6	124.132	0.441379	0.00794825	0.174912
A330074K22Rik	96.0194	0.768185	0.00796618	0.175083
Rin3	107.397	0.729445	0.0080075	0.175421
Tor4a	109.076	0.652958	0.0080146	0.175421
Fut9	2163.71	0.851576	0.00802106	0.175421
Gpx8	64.432	-1.00323	0.00802234	0.175421
Mthfd2	181.523	0.338736	0.00805157	0.175658
Plek	433.3	0.720503	0.00805361	0.175658
Tmem232	53.2132	1.72127	0.00807632	0.175931
Col17a1	11.8035	-2.25421	0.00814666	0.177132
Aqp9	39.5851	-0.922114	0.00815203	0.177132
Dnah7b	124.018	-0.758658	0.00823272	0.178537
Hcls1	175.269	0.764629	0.00823746	0.178537
Cyp3a11	82.7071	-5.87586	0.00824864	0.178555
Net1	743.053	0.742988	0.00833327	0.179934
Orm1	23.7154	-4.2974	0.00837511	0.180318
Glb1l	126.5	-0.660409	0.0083825	0.180318
4932411E22Rik	35.4455	-2.32557	0.00840372	0.180549
Hrct1	21.3485	1.1497	0.00845988	0.181342
B230209E15Rik	722.353	0.973159	0.00854095	0.182812
Brinp3	388.906	0.749765	0.00857153	0.183239
Cd83	384.458	0.897393	0.00863355	0.184113
Pcdhgb2	206.39	-0.51859	0.00863381	0.184113
Xirp2	13.1141	2.41472	0.00866124	0.184402
Crb3	10.8087	2.07189	0.00866877	0.184402
Inpp5d	415.237	0.580329	0.00868131	0.18444
Tpr	3492.78	-0.221133	0.00870954	0.184647
Fmo3	10.8999	-6.95033	0.00871249	0.184647
Cd24a	448.371	-1.56131	0.00874985	0.185211
Shmt1	87.5586	-0.720988	0.00880113	0.185863
Rbm5	2557.88	-0.264599	0.00881074	0.185863
Nr3c1	2418.47	0.622365	0.00881307	0.185863
Arid5b	596.922	0.607873	0.00883656	0.186103
Smim19	452.209	0.255472	0.00884607	0.186103
Ackr1	855.974	-0.382694	0.00886452	0.186263
Tox	503.513	1.32173	0.00894076	0.187548
Dek	953.86	0.255352	0.0089666	0.187548
Adcy10	19.7745	2.01755	0.00897243	0.187548
Vps36	446.086	-0.249997	0.00912641	0.190141
Umad1	608.603	0.351649	0.0091522	0.190448
Ntpcr	365.281	0.344186	0.00917291	0.190648
Ngef	3429.13	0.837688	0.00919123	0.190798
Cyp2f2	39.3519	-3.61306	0.00920505	0.190855
Enox2	411.597	-0.59329	0.00923517	0.191234
Cd48	16.0019	1.45251	0.00924555	0.191234
Sytl1	29.2767	1.58175	0.00928156	0.191538
Epb4.1l4b	278.059	0.533282	0.00928636	0.191538
Clec14a	126.047	0.538962	0.00929363	0.191538
Atp1b2	16069.7	0.275824	0.00933168	0.192018
2010001A14Rik	87.3029	0.623027	0.00933927	0.192018
Gm7694	131.678	-0.401121	0.00935372	0.192086
Col7a1	77.3921	-1.56235	0.00936646	0.192119
Rps10	3344.61	0.256188	0.00937811	0.192128
Bin2	251.171	0.67447	0.00941012	0.192197
Pisd	1728.15	0.34997	0.00942533	0.192197
Slc17a6	608.267	2.09393	0.00942611	0.192197
Clca3a1	10.8422	-1.56046	0.00944417	0.192337
Pck1	78.0738	-4.48642	0.00957204	0.194711
Stt3b	2570.72	0.207174	0.00961006	0.195253
Dnah2	158.214	-0.751967	0.00966879	0.195722
Ptgfrn	606.776	1.02312	0.00966962	0.195722
Ly6c1	655.645	0.482109	0.00971101	0.195722
Purg	435.953	-0.556463	0.00971228	0.195722
Spi1	138.259	0.77107	0.00973444	0.195722
Pcdhb22	172.48	-0.478867	0.00973664	0.195722
Gpc2	74.5771	-1.25933	0.00974511	0.195722
Lamp2	1783.32	0.358994	0.00974628	0.195722
2023-03-01	18.0388	-2.66139	0.00974685	0.195722
Ptpn14	724.287	-1.09599	0.00975853	0.195728
Ppm1e	11420.2	-0.627195	0.00977763	0.195883
Lcp1	369.02	0.687117	0.00983877	0.196331
Hamp	36.1815	-3.968	0.00984156	0.196331
Gm20300	933.388	0.347007	0.00984706	0.196331
Ccdc39	248.811	-0.345052	0.00986787	0.196331
Mdm1	154.467	-0.611199	0.00987414	0.196331
Mex3a	168.194	-1.42241	0.00990899	0.196683
Zdhhc22	198.058	1.37575	0.00993928	0.197057
Pitpnc1	1811.69	0.449317	0.00995814	0.197203
Flnc	169.047	1.24307	0.0100056	0.197374
C8g	58.0145	-0.891254	0.0100082	0.197374
Hgd	20.5818	-4.15139	0.0100126	0.197374
Ifltd1	23.8337	-2.19643	0.0100267	0.197426
Hrh1	228.948	1.07381	0.0100511	0.197542
Kcp	34.2895	-0.78236	0.0100556	0.197542
Prcp	297.723	0.737847	0.0101282	0.198252
Fam120a	4330.75	-0.159498	0.0101347	0.198252
4933409K07Rik	150.416	1.26188	0.01014	0.198252
Cd86	63.0741	0.726414	0.0101493	0.198252
Tmem119	636.911	0.56464	0.0101819	0.198662
Tmem223	530.332	-0.249653	0.0102249	0.199276
Mb21d2	782.823	0.820229	0.010246	0.199461
Alox5	25.4405	0.81481	0.0102674	0.199652
Fhl1	2066.99	-0.647661	0.0103193	0.200065
Unc93b1	529.718	0.630083	0.0103256	0.200065
Tgfb1	252.024	0.485828	0.0103328	0.200065
Ift140	803.161	-0.275128	0.0103861	0.200697
Nid1	254.928	-0.648482	0.0103911	0.200697
Dag1	3566.73	-0.196581	0.0104232	0.20109
Cd1d1	26.3398	-1.97957	0.010452	0.201244
Fyn	4454.08	-0.602697	0.0104545	0.201244
Il4ra	182.788	0.900509	0.0104818	0.201543
Atp1a3	95670.5	-0.195225	0.0105069	0.201757
Serpinf2	42.3453	-1.94247	0.0105164	0.201757
Slc8b1	203.175	0.526947	0.010537	0.201927
Pros1	424.905	0.635114	0.0106289	0.203243
Lilrb4a	11.3373	2.13957	0.0106292	0.203243
Klhl25	264.231	-0.306827	0.0106475	0.203365
Hck	66.7472	0.651846	0.0106799	0.20355
Arhgef7	3485.54	-0.262242	0.0107103	0.203886
Trim24	819.853	-0.423173	0.0107399	0.204224
Rasgrp3	524.732	0.381609	0.010805	0.205138
Csf2rb	51.3499	1.20804	0.0108118	0.205138
Pik3r1	3350.95	0.454792	0.0108619	0.205861
Crybb1	90.941	0.537385	0.0108979	0.206318
Sgcz	32.0772	1.58888	0.0109153	0.206419
Pvrl1	2272.91	-0.574736	0.0109571	0.206983
Crp	10.5301	-4.44556	0.0109951	0.207244
Ptafr	34.7607	0.98417	0.0110171	0.207244
Dbpht2	691.608	0.759393	0.0110191	0.207244
Bmper	180.802	1.01254	0.0110457	0.207518
Antxr1	464.259	0.587625	0.0110716	0.207777
Pnpla7	537.663	0.344186	0.0111718	0.209299
Cops7b	361.662	-0.271517	0.0111856	0.209299
Stac3	31.9394	-1.33742	0.0111916	0.209299
Gm10432	72.7983	1.11303	0.0112014	0.209299
Whrn	1108.22	0.756082	0.0112449	0.209788
Ppp1r1b	841.705	0.687924	0.0112519	0.209788
Prss12	490.594	1.0215	0.011311	0.21039
Prkag2os1	14.5043	-1.12418	0.0113195	0.21039
Plxnd1	1524.42	1.23627	0.0113407	0.21039
Tgm2	470.623	0.679166	0.0113449	0.21039
Capn6	42.9371	-1.70082	0.0113453	0.21039
Pnkd	5932.35	0.286039	0.0113766	0.210621
Mkx	238.605	1.07755	0.0113929	0.210621
Sepp1	6172.44	0.259216	0.0114019	0.210621
Serpina3k	161.784	-5.14512	0.011412	0.210621
Mtcl1	1628.94	0.967947	0.011419	0.210621
Neu3	79.1388	0.490554	0.0114558	0.211073
Hcn2	6459.02	0.46044	0.0114984	0.211368
Olig2	1097.61	0.405735	0.0115218	0.211368
Lrp1b	1112	-0.524129	0.0115531	0.211368
Scarb2	2401.66	0.218826	0.0115633	0.211368
Arrdc2	246.082	0.401967	0.0115665	0.211368
Rbm39	3578.62	-0.293488	0.0115666	0.211368
Foxred2	468.319	0.350313	0.0115679	0.211368
Pknox2	1216.43	0.829153	0.01157	0.211368
Nfkb2	108.58	0.559016	0.0116118	0.211491
Kcnk6	111.108	0.665205	0.0116128	0.211491
Rell2	1058.95	0.518406	0.0116136	0.211491
Astn1	8701.62	-0.340118	0.0116297	0.21156
BC065397	37.3647	-0.740267	0.0116521	0.211743
Shmt2	621.981	-0.414337	0.0117217	0.212783
Tlr7	76.6225	0.752156	0.0117861	0.213727
Maf	503.402	0.562221	0.0118284	0.21415
A2m	138.677	1.84756	0.0118343	0.21415
4930451G09Rik	74.4852	-0.5069	0.0118629	0.214441
Klf2	366.694	0.694663	0.0119106	0.215079
D17H6S56E-5	61.5003	0.824873	0.0119947	0.215917
Ttc36	29.8928	-2.34317	0.0121371	0.218252
Gata2	159.272	0.513225	0.0121727	0.218665
Chmp3	2472.08	0.176825	0.0122768	0.220103
Tmed10	3335.17	0.184897	0.0122784	0.220103
Zmynd12	13.0915	-1.49096	0.0123712	0.220768
A630075F10Rik	103.253	1.93771	0.0123806	0.220768
Fam222b	1280.74	-0.263743	0.0123925	0.220768
Igfbp5	6839.42	0.674712	0.0124091	0.220835
Actrt3	22.1637	1.06807	0.012438	0.221121
Ezr	2235.32	0.442219	0.0125298	0.222524
Klk6	107.756	2.20054	0.0125724	0.223049
Grip1	730.247	-0.806373	0.0126547	0.223819
Snapc4	918.742	-0.34989	0.0127159	0.224399
Sbds	1767.11	0.236964	0.012717	0.224399
Fras1	496.127	-0.885658	0.0127398	0.224401
Cox6a2	115.963	1.19795	0.0127588	0.224505
Ogdhl	2837.06	0.558221	0.0127859	0.22463
Slc35f1	1124.67	0.646392	0.0128168	0.22463
Ndnf	469.175	-1.42198	0.0128436	0.22463
Tmem243	181.382	0.424977	0.0128497	0.22463
S100a6	279.593	0.910185	0.0128665	0.22463
Kank1	672.801	-0.457717	0.0128703	0.22463
Eps8l2	113.034	0.903093	0.0129156	0.224877
H2-Q10	68.5789	-4.69166	0.012922	0.224877
Aspn	27.8975	-0.776294	0.0129393	0.224877
Myt1	363.973	-0.849331	0.0129506	0.224877
Capn12	21.2268	1.48609	0.012955	0.224877
3110039I08Rik	482.206	-0.349918	0.0129759	0.224877
Blvra	271.806	0.411668	0.0130572	0.226057
Sgk3	228.414	0.319172	0.0131111	0.226119
Gm14057	37.5722	-0.817373	0.0131559	0.226119
Lgmn	3148.65	0.281571	0.0131566	0.226119
Zfp36l2	1005.03	0.43885	0.0131675	0.226119
Nkx6-2	419.886	0.963041	0.0131941	0.226119
Pnoc	184.341	0.415305	0.0131951	0.226119
Ggt1	51.3357	0.616816	0.0131969	0.226119
Adra1b	175.062	1.28896	0.0132068	0.226119
Aif1	121.49	0.710436	0.0132363	0.226119
Sox12	817.792	-0.684468	0.0132539	0.226119
Kif11	37.5978	-0.913166	0.0132657	0.226119
Gm3414	40.9321	-0.616095	0.013275	0.226119
Cntn4	621.24	1.07579	0.0132933	0.226119
Ggta1	175.379	0.919496	0.013295	0.226119
I830077J02Rik	18.2917	1.14379	0.013307	0.226119
Rps15	7211.41	0.215636	0.0133585	0.226119
9330188P03Rik	18.4802	1.01186	0.0133618	0.226119
Abcb6	505.208	-0.247641	0.0133653	0.226119
Tns4	10.3209	1.56388	0.0133685	0.226119
Igf2r	1263.86	-0.424943	0.0133713	0.226119
Aldh3a1	34.3055	1.83849	0.0133975	0.226119
Mtx2	601.132	-0.275068	0.0134305	0.226372
Osmr	217.803	0.893077	0.0134742	0.226886
Cnot1	3256.26	-0.233766	0.0135161	0.226966
Bend6	2570.1	0.647663	0.0135315	0.226966
Apba1	8052.81	0.380693	0.0135446	0.226966
Abca5	1101.42	0.338617	0.0135526	0.226966
Traip	309.823	-0.625053	0.0135559	0.226966
Itpr1	14174.9	0.876313	0.0135581	0.226966
S1pr1	4179.92	0.276914	0.0136092	0.22751
Rbm25	2215.08	-0.26562	0.013617	0.22751
Lat2	62.5779	0.971949	0.0136683	0.228145
Ralgps2	1584.79	-0.642534	0.0137022	0.22849
Arpp19	2441.66	0.814858	0.0137242	0.228636
Mri1	246.1	-0.408177	0.0137824	0.229164
Neurl3	32.6043	1.12083	0.0138157	0.229164
Snx5	1805.46	0.292173	0.013868	0.229164
Slfn8	34.4921	1.13162	0.0138768	0.229164
Ndrg2	19976.8	0.34518	0.0138775	0.229164
Spred1	3744.78	0.403033	0.0138908	0.229164
Olfm2	1277.77	1.08146	0.0139101	0.229164
Epb4.1l4a	225.34	-1.26106	0.0139369	0.229164
Thrb	1141.84	1.03339	0.0139641	0.229164
Rasa1	1864.18	-0.603736	0.0139736	0.229164
Scube3	64.1098	-0.992547	0.0139772	0.229164
Rcsd1	156.259	0.424198	0.013984	0.229164
Ccl6	62.6381	0.928774	0.014002	0.229164
Fsip1	14.3962	-1.36745	0.0140103	0.229164
Mark3	1905.08	-0.205477	0.0140125	0.229164
Akap13	1834.54	-0.842884	0.0140218	0.229164
Nap1l5	6883.83	0.621654	0.0140229	0.229164
Fndc1	161.664	-0.898599	0.0140268	0.229164
Abcb1a	1047.11	0.434348	0.0140333	0.229164
Akt1	5476.75	0.124416	0.0140618	0.229164
Mboat1	99.5316	0.799013	0.0140625	0.229164
Mllt1	2873.36	0.16342	0.0140818	0.229164
Pde7b	591.529	0.505571	0.0140889	0.229164
Adamtsl4	296.016	1.01826	0.0141273	0.229459
Ganab	2786.95	-0.199037	0.0141539	0.229459
Serpina3m	11.6893	-3.99215	0.0141727	0.229459
Cubn	21.7753	-1.27278	0.0141762	0.229459
Mta1	2249.61	-0.182481	0.0141808	0.229459
Arhgef15	396.228	0.973983	0.014187	0.229459
Vrk2	35.7928	0.753581	0.014216	0.229712
Wwox	488.001	0.530667	0.0142723	0.230265
Pcsk1n	18555	0.383129	0.014277	0.230265
Cdca3	12.0852	-1.05803	0.0143293	0.230749
Ddah2	238.359	-0.656813	0.0143677	0.230749
Lrrc42	421.479	-0.477604	0.0143846	0.230749
Unc79	2004.56	-0.250231	0.0143894	0.230749
Nap1l2	2207.09	0.473319	0.0143987	0.230749
Arhgef6	656.321	-0.771066	0.014405	0.230749
Pou6f1	4055.58	0.509648	0.0144092	0.230749
Adam19	499.467	-0.439145	0.0144143	0.230749
Cd151	517.401	0.489866	0.0144765	0.231487
Clec5a	60.0952	0.802204	0.0144915	0.231487
Supt20	416.717	-0.385179	0.0145096	0.231487
Skap1	32.4102	1.04846	0.0145142	0.231487
Tctn3	445.982	-0.378868	0.0145607	0.232014
Ubxn2a	1320.28	0.371218	0.0145934	0.232321
Fam205c	124.281	1.18835	0.0146254	0.23255
Smarcd3	1898.29	-0.38601	0.0146349	0.23255
Pcyt1b	1455.28	-0.368448	0.0146588	0.232716
Ptprk	1487.03	-0.331648	0.0146847	0.232912
Txnrd3	154.31	-0.869705	0.0147195	0.233187
Pkhd1l1	17.4522	-2.06759	0.0147291	0.233187
Gm12522	33.2263	0.968202	0.0147765	0.233573
Cdc42	6225.09	-0.195472	0.0147807	0.233573
Slc9a1	2373.77	-0.344457	0.0148049	0.233741
Sytl2	1011.4	0.935087	0.0148219	0.233795
Il17ra	344.652	0.646888	0.0148433	0.233918
Adam18	17.7282	1.63423	0.014873	0.234172
Gfap	12992.2	1.07467	0.0148893	0.234214
Brca1	37.0975	-0.892374	0.0150096	0.235404
Siglec1	14.4695	1.18969	0.0150164	0.235404
Rims3	770.934	1.49822	0.0150197	0.235404
Eml5	1848.64	-1.15525	0.0150376	0.235471
Col6a1	1618.47	-1.6316	0.0150886	0.235726
Tle3	1666.57	-0.575607	0.0150891	0.235726
Trip12	4721.76	-0.161271	0.015095	0.235726
Cd33	149.222	0.697391	0.0151505	0.235835
Rerg	646.357	-1.12682	0.0151515	0.235835
Itm2a	1073.86	-0.339923	0.0151524	0.235835
Lrrc58	4100.45	0.182989	0.0151568	0.235835
Hmgcs2	290.692	-0.708097	0.0152503	0.236647
Sfswap	1563.91	-0.233751	0.0152699	0.236738
Flywch1	5635.92	0.511325	0.0153243	0.237035
Rbm45	628.643	-0.21645	0.0153475	0.237035
Zswim5	698.925	-0.636586	0.0153531	0.237035
Tmem183a	1530.57	-0.218923	0.0154028	0.237515
Fgfrl1	688.527	0.34308	0.0154253	0.237571
Celf2	10989.7	-0.334983	0.0154722	0.237638
Plcg2	199.918	0.613322	0.0154884	0.237638
Tbc1d30	1925.47	0.817762	0.0154936	0.237638
Ifi27l2a	18.453	1.49471	0.0155626	0.238484
St3gal3	1379.44	0.20144	0.0156174	0.238853
1500012F01Rik	465.651	0.340597	0.0156284	0.238853
Scn1a	2966.71	0.767616	0.0156713	0.239296
Acot11	1038.73	0.439541	0.0157528	0.240032
P2ry13	365.063	0.392016	0.0157547	0.240032
Mapk1	16411.8	-0.398745	0.0157613	0.240032
Hmha1	253.491	0.509882	0.0157996	0.240403
Ppp1r3g	169.336	0.603264	0.0158356	0.240737
Arvcf	1027.51	-0.279173	0.0159399	0.242109
Rimklb	840.864	-0.4926	0.0159692	0.242127
Ophn1	855.543	-0.258912	0.015996	0.242319
Zfp932	477.035	-0.283833	0.0160516	0.242949
Celsr3	2884.47	-0.419169	0.0161469	0.243759
BC028528	13.2735	1.07616	0.0161477	0.243759
Rev3l	1361.36	-0.762915	0.016175	0.243807
Tulp4	3186.5	0.214139	0.0161792	0.243807
Aadat	10.9733	-1.91992	0.0164196	0.246974
Zc3h13	2135.63	-0.181375	0.0164324	0.246974
Usp1	784.918	0.285759	0.0164626	0.247212
Pcdhb18	156.583	-0.503228	0.0165151	0.247784
Lypd6b	149.369	1.23132	0.0165432	0.247989
Setd5	2957.62	-0.215809	0.0165719	0.248203
Abi3	147.843	0.631949	0.0166189	0.248564
Cul4b	1275.56	-0.188509	0.0166345	0.248564
Agpat9	95.9381	0.908793	0.0166475	0.248564
Pdyn	284.819	1.19253	0.0166685	0.248564
Cyp2d10	19.7888	-4.3627	0.0166799	0.248564
Gm4951	16.9661	1.67271	0.0166826	0.248564
Cyp2a5	17.0943	-2.74927	0.0167319	0.249083
Icam1	82.3181	0.863132	0.0167752	0.249155
Sdc1	37.8811	-1.16062	0.016781	0.249155
Adap2	142.758	0.461576	0.0167947	0.249155
Arhgap32	6431.5	0.820649	0.0168306	0.249311
Sez6	7840.19	-0.666386	0.0168342	0.249311
Tnfrsf1b	163.023	0.551179	0.0169473	0.250383
Tpx2	54.1278	-0.683685	0.0169502	0.250383
Cntn3	457.127	0.680714	0.0169982	0.250876
Dok1	51.4931	0.780278	0.0170699	0.251504
Meox1	29.9878	0.950618	0.0171159	0.251524
Ube2ql1	6325.05	-0.21141	0.0171721	0.251524
Ercc6	737.151	-0.318944	0.0171736	0.251524
Plch1	182.171	0.712741	0.0172063	0.251789
Scn3a	1400.49	-0.678148	0.0172255	0.251856
Jade2	2381.81	0.450908	0.017358	0.253362
H2-Ob	14.7296	1.21825	0.0173752	0.253398
Kras	2697.9	0.209001	0.0174156	0.253772
Slc26a6	141.365	-0.395853	0.0174686	0.254249
Dok4	438.821	-0.581655	0.0174981	0.254249
Prx	51.8406	-0.784124	0.0174999	0.254249
Slc2a1	2658.08	0.370858	0.0175335	0.254413
Ccl12	12.189	1.70073	0.0175872	0.254656
Cfh	684.344	0.569269	0.0175946	0.254656
6820408C15Rik	62.9838	-0.882562	0.0176307	0.254964
Gusb	405.433	0.326345	0.0177004	0.255374
Impa2	70.7105	0.639213	0.0177036	0.255374
Baiap3	301.627	-1.51862	0.0177336	0.255593
Gcnt4	231.844	1.43691	0.0177788	0.255777
2900076A07Rik	76.0458	-0.546663	0.0177898	0.255777
Rwdd2b	212.02	-0.383595	0.017791	0.255777
Garnl3	962.741	1.02733	0.0179292	0.257549
Kdm4d	32.8602	0.715577	0.0179843	0.258125
Cpsf4l	29.2863	-0.809573	0.0180213	0.258295
Exosc4	530.969	-0.203737	0.0180371	0.258295
Prpf40b	1750.3	-0.360771	0.0180412	0.258295
Kdm6b	1525.05	-0.704523	0.0181043	0.258983
Ccl3	13.0747	1.87722	0.0181467	0.259375
Prmt5	1782.95	-0.179467	0.0182435	0.260541
Dzip1	2347.03	0.260838	0.0182713	0.260624
Nudt11	573.452	-0.328289	0.0182937	0.260624
Dusp5	428.891	-0.959743	0.0182947	0.260624
Nktr	1958.75	-0.301224	0.0183535	0.261246
Igsf6	31.016	1.36278	0.0183938	0.261267
Bco2	103.858	0.418651	0.0184068	0.261267
Hipk2	1643.63	0.388195	0.018419	0.261267
Mapk12	94.618	0.71618	0.018431	0.261267
1810041L15Rik	2205.49	-0.57364	0.0185118	0.262101
Bhlhe40	2433.7	0.45641	0.0185575	0.262101
Bmp4	60.5827	-0.919145	0.0185628	0.262101
Faf2	1384.93	-0.15834	0.0185631	0.262101
Hivep1	2085.59	0.836493	0.0185659	0.262101
Tmem181b-ps	2359.61	-0.982569	0.0186421	0.262575
Gm4349	17.339	1.93249	0.0186611	0.262575
Nenf	944.328	0.25053	0.018675	0.262575
Tmed3	478.596	0.249114	0.0186783	0.262575
Sparcl1	54594.6	0.38904	0.018691	0.262575
Cd164l2	39.51	0.88074	0.0187159	0.262709
Acvrl1	406.429	0.475395	0.0188165	0.263692
Uap1l1	295.894	0.393339	0.0188375	0.263772
C4bp	23.2449	-1.99567	0.0188674	0.263824
Fam104a	1053.27	0.190608	0.0188719	0.263824
P2rx4	326.255	0.509211	0.0189202	0.264084
Sdf4	6962.43	0.24484	0.0189253	0.264084
Ppp1r37	4326.76	0.23255	0.0189366	0.264084
Hs6st3	455.17	0.486077	0.0190453	0.265036
Tnfsf13	10.1356	1.2675	0.0190478	0.265036
Selk	1782.75	0.150269	0.019051	0.265036
Tor1aip1	973.649	0.235492	0.0190675	0.265051
Dact2	1063.33	0.886826	0.0191357	0.265784
9330117O12Rik	58.3708	1.16717	0.0191535	0.265817
Apobr	34.9841	0.675819	0.0192049	0.266316
Zfp608	1252.74	-0.777377	0.0192794	0.266549
Apc	11453.3	-0.684665	0.0192836	0.266549
Paxbp1	845.512	-0.421624	0.0192837	0.266549
St14	28.536	1.18753	0.0193624	0.267207
Dpf1	1474.29	-0.548758	0.0194331	0.267968
Col12a1	251.199	-0.49347	0.0194716	0.268174
Dclk2	3188.8	-0.769706	0.0194971	0.268174
Slc2a4	29.0746	1.04609	0.0195148	0.268174
Dlg5	1705.42	-0.480583	0.0195222	0.268174
Bms1	842.454	-0.260784	0.0195385	0.268174
Prok2	14.0092	-2.5597	0.0195456	0.268174
Sod1	5320.2	0.151169	0.0195995	0.268512
Bsg	12084.1	0.184457	0.0196372	0.26863
Ifi35	59.9831	0.598726	0.0196654	0.268719
Fabp3	1253.69	0.435653	0.0196906	0.268719
Casp8	73.7005	0.502444	0.0197805	0.269701
2023-03-09	665.253	-0.322949	0.0197954	0.269701
Tk2	923.726	0.225824	0.0198095	0.269701
Ap2a2	8694.78	-0.400979	0.019884	0.270502
Xpo5	1365.38	-0.212454	0.0199766	0.270971
Gm14827	60.9152	-0.770133	0.0200123	0.270971
Tppp3	768.614	0.655295	0.0200185	0.270971
Cst3	26810.3	0.428161	0.0200189	0.270971
Prss50	20.8126	1.24654	0.0200283	0.270971
Dmrta2	128.67	-0.539645	0.0200414	0.270971
Ccdc136	1500.55	0.701863	0.0200546	0.270971
Zfp703	996.257	0.62956	0.0200603	0.270971
5930438M14Rik	11.1882	2.63441	0.0201937	0.272387
Arhgef37	39.9345	0.783461	0.0202387	0.272387
4933402D24Rik	22.8185	0.79119	0.0202443	0.272387
Fxyd5	249.941	0.716937	0.0203092	0.27297
Kcnj11	1163.16	0.558799	0.0203298	0.27297
Onecut1	17.3559	2.76308	0.0203769	0.273102
Phf1	1228.05	0.369897	0.0203923	0.273102
Ppp1r8	930.387	-0.228298	0.0204028	0.273102
Trim67	247.503	-1.03709	0.0204084	0.273102
Eps15l1	1337.9	-0.29855	0.0205018	0.274138
Cox4i1	10044.5	0.169661	0.0205752	0.274905
1300017J02Rik	15.9579	-2.61957	0.0206045	0.275084
Celf3	4652.27	-0.48293	0.0206311	0.275225
Tmem176a	308.085	0.584449	0.0206725	0.275257
A730017L22Rik	181.144	-0.341738	0.0206732	0.275257
Prpf4b	1653.57	-0.22851	0.0206814	0.275257
Ptov1	4362.79	-0.202575	0.020705	0.275273
Ppp2r1a	15315	-0.136204	0.0207257	0.275273
Gm20219	24.7466	-0.810835	0.0208208	0.276044
Stab1	594.974	0.462809	0.0208398	0.276083
Eif2ak4	648.885	-0.217954	0.0208974	0.276455
Cnksr3	156.052	-0.546644	0.0209	0.276455
Maob	651.664	0.353862	0.0209207	0.276469
Lin52	533.64	0.29612	0.0209493	0.276469
Cd180	92.214	0.900454	0.0210191	0.277179
Tdp1	385.78	-0.312035	0.0210665	0.277379
4930447M23Rik	220.415	0.590836	0.0211519	0.27829
Wdr3	400.651	-0.216317	0.0211887	0.278561
Ramp1	1424.43	0.359695	0.0212522	0.279182
Dynlt1b	16.7128	-1.32046	0.0213168	0.27977
Cntfr	2245.13	0.402012	0.0213388	0.27977
Etnppl	525.519	1.1162	0.0213595	0.27977
Fgfr3	3344.32	0.337268	0.021362	0.27977
Wdfy4	107.716	0.569998	0.0213913	0.279859
Cln5	292.222	0.439498	0.0214029	0.279859
Mkks	537.267	0.232674	0.0214266	0.279859
Adrb1	609.574	0.720748	0.0214408	0.279859
Acsl3	4498.95	0.219429	0.02145	0.279859
Mapk13	10.0291	2.17685	0.0214857	0.280111
Abcc9	360.183	0.442882	0.0215232	0.280389
B3gnt5	24.1402	-0.866934	0.0215644	0.280712
Herc1	6376.24	-0.233519	0.0215877	0.280788
Tcerg1	1798.71	-0.27415	0.0216045	0.280788
Fam103a1	833.47	0.223006	0.0216287	0.280788
Ltbp4	2398.58	-0.342433	0.0216354	0.280788
A630001G21Rik	15.0563	0.974654	0.0216914	0.281089
Tmem176b	760.662	0.336654	0.0217097	0.281115
Mki67	45.7084	-1.13804	0.021857	0.282598
Dhcr7	871.858	-0.290012	0.0220279	0.284437
Mmp11	50.4954	0.784243	0.0220386	0.284437
Myl6b	370.477	0.640608	0.0220489	0.284437
Coq7	734.989	-0.289336	0.0221181	0.284993
Pik3cg	121.479	0.613238	0.0221667	0.284993
Birc3	43.5675	0.624482	0.022168	0.284993
Cbx8	199.043	-0.455494	0.0221874	0.284993
Fxyd1	878.387	0.552204	0.0221913	0.284993
Hmga2-ps1	31.1158	0.711842	0.0222298	0.285111
Asah2	340.584	0.731697	0.0222337	0.285111
Zfp64	429.139	0.315281	0.0223703	0.28665
Trabd2b	92.0439	1.42437	0.0224208	0.286882
Ctnnb1	12388.4	-0.266855	0.0224487	0.286882
Iqcc	296.371	-0.33419	0.0225362	0.286882
Map3k9	1729.73	0.763273	0.022544	0.286882
Tmem44	1449.52	0.743977	0.0225688	0.286882
Mmel1	26.0685	1.22521	0.0225854	0.286882
Adcy1	26853.5	1.2527	0.0225904	0.286882
Phf20l1	1122.16	-0.24388	0.0225936	0.286882
8430408G22Rik	53.1969	1.06125	0.0226013	0.286882
Cdc42ep1	778.179	0.498891	0.0226247	0.286882
Chrna4	706.933	1.11105	0.0226832	0.286882
Scube1	1340.99	-1.01451	0.0226848	0.286882
Gtf2e1	443.346	-0.228398	0.0227208	0.286882
Mlip	382.706	0.774028	0.0227301	0.286882
Ncf2	119.799	0.537088	0.0227385	0.286882
Btn2a2	21.7638	1.13799	0.0227438	0.286882
Fanci	42.0599	-0.715283	0.0227552	0.286882
Mov10	200.2	-0.367221	0.0227799	0.286945
Lrrc29	23.7813	-0.830844	0.0227936	0.286945
Lypd6	488.92	0.713517	0.022844	0.28737
Ip6k2	2013.02	-0.394419	0.0228955	0.287467
Parva	2292.3	-0.32911	0.0229161	0.287467
Elmod3	594.703	0.194375	0.0229251	0.287467
Zfp580	635.111	-0.343711	0.0229448	0.287467
Cnrip1	1948.85	-0.352533	0.0229495	0.287467
Fam126a	935.287	-0.973489	0.022952	0.287467
Pipox	66.1063	-1.39626	0.0230264	0.287922
Ubap2l	4045.61	-0.178399	0.0230384	0.287922
Fat1	2285.47	-1.0151	0.0230848	0.288292
Trim28	3474.81	-0.281597	0.0231301	0.288648
Myo5c	43.8976	1.11399	0.0231546	0.288745
Ssc5d	82.1879	-1.31787	0.0232304	0.289308
2310040G24Rik	19.8363	1.11212	0.0232334	0.289308
Lrrc16b	1367.62	-0.483479	0.0232982	0.289696
Mgll	5828.54	0.422415	0.0233963	0.290705
Zmym2	2195.21	-0.211458	0.0234715	0.291292
Synpo2	163.589	0.477909	0.0234773	0.291292
Ikbkap	1631.44	-0.175863	0.0235363	0.291602
Cpne6	13178.3	-0.907932	0.0235879	0.291943
Garem	1461.67	-0.582059	0.0235977	0.291943
Sstr3	1243.89	-0.556787	0.0236752	0.292692
Phf24	3498.07	0.847568	0.0237144	0.292838
P3h2	100.327	-0.560881	0.0237934	0.29352
Lgi2	496.519	0.665916	0.0238508	0.293546
AI597479	769.576	0.197934	0.023855	0.293546
Dnajc15	557.765	0.250285	0.0238637	0.293546
Col8a1	29.008	1.40866	0.0239061	0.293662
Dll1	290.85	-1.05174	0.0239073	0.293662
Lpcat2	329.463	0.550022	0.0239293	0.293723
Rasl12	78.2517	-0.634038	0.0240245	0.294681
Ncf4	24.9134	0.968516	0.0240629	0.294694
Ccdc149	1726.88	0.254156	0.0240924	0.294694
Erh	728.792	-0.232325	0.024093	0.294694
Cldn2	24.043	-1.35567	0.0241141	0.294694
Ttc5	799.72	-0.325546	0.0241176	0.294694
Ccdc82	390.847	0.46963	0.0241369	0.294694
Ccdc159	176.092	-0.439054	0.0241454	0.294694
Zscan18	524.283	-0.433328	0.0242102	0.294916
Zfp180	1324.99	0.285569	0.0242274	0.294916
Znf512b	1985.07	-0.481315	0.0242356	0.294916
Rin2	783.482	0.310069	0.0242529	0.294916
Dnah11	152.043	-3.09193	0.0242539	0.294916
Abl2	3162.8	-0.673023	0.0242771	0.294916
Gtf2h3	343.713	-0.300808	0.0242836	0.294916
Gpr157	65.6411	0.699654	0.02434	0.295034
Suds3	2810.23	0.155989	0.0243418	0.295034
Ahnak	1032.36	0.531581	0.0243447	0.295034
Smim1	170.382	0.510523	0.0243703	0.295035
Znf41-ps	11.2414	1.14352	0.0243791	0.295035
Gpld1	1925.37	0.201388	0.0244044	0.295133
Fam163a	569.551	-0.641349	0.0244664	0.295675
2310011J03Rik	605.924	0.325533	0.0245015	0.295892
Myo1g	19.1346	1.18272	0.0245598	0.296098
Cpne1	939.717	-0.202072	0.0245702	0.296098
Treml2	19.0444	1.11926	0.0246016	0.296211
Slc30a4	1433.78	0.562664	0.024614	0.296211
Grrp1	78.7603	0.537991	0.0246541	0.296313
Usp28	494.752	-0.312668	0.0246569	0.296313
Gabarapl1	14101.9	0.166344	0.0246866	0.296326
Nup205	666.612	-0.321374	0.0246924	0.296326
Cenpb	5078.21	0.243504	0.0247098	0.296328
Nckap1l	377.913	0.461667	0.0248141	0.297371
Dcaf7	7096.89	-0.271236	0.024847	0.297559
Mylk3	46.8606	2.1694	0.0248743	0.297679
Nol3	455.099	0.43227	0.0248917	0.297679
Osbpl1a	4510.65	0.875908	0.0249227	0.297712
Ces1f	10.333	-3.7782	0.024929	0.297712
Gdf10	372.809	-0.62599	0.0249567	0.297837
Snx7	510.787	-1.06639	0.0249923	0.297944
Kif16b	412.75	0.349861	0.0250004	0.297944
Nppc	84.4685	0.939902	0.0250345	0.298145
Abcd2	955.382	0.543165	0.0250851	0.298496
Upp1	43.2929	0.730916	0.0251139	0.298496
Ptprz1	6512.83	-0.367762	0.025116	0.298496
Ctu1	236.67	-0.405589	0.0251594	0.298651
Phactr2	1111.65	-0.6556	0.0251638	0.298651
Grm3	1486.42	0.526151	0.0252077	0.298966
A430035B10Rik	52.5456	0.538584	0.0252815	0.299635
Ptpn2	524.73	-0.2471	0.0253486	0.299845
Irf5	123.809	0.53651	0.0254045	0.299845
Mt1	4316.76	0.322754	0.0254101	0.299845
Fam214a	1042.45	-0.499602	0.025422	0.299845
Ednrb	1664.56	-0.684575	0.0254234	0.299845
Rorc	80.4718	0.708203	0.025431	0.299845
Mtmr7	1299.43	0.40191	0.0255028	0.300395
Nab2	1393.22	-0.402878	0.0255207	0.3004
Pemt	51.5869	-0.588038	0.0255613	0.300647
Casp3	301.091	-0.994793	0.0255766	0.300647
5031426D15Rik	13.5653	-1.57529	0.0256252	0.301013
Cnr2	10.0113	1.06742	0.0256462	0.301054
Scmh1	1089.75	-0.321589	0.0256865	0.301322
Hp	86.3542	-1.95125	0.0257516	0.301879
Adcy7	152.749	0.53566	0.0257747	0.301945
Plcd1	263.358	0.41447	0.0258149	0.30221
Ercc3	899.565	-0.184189	0.0258428	0.302331
Ripk2	115.07	0.458439	0.0259626	0.30329
Npy	982.18	0.240979	0.0259717	0.30329
Cpt1a	937.493	0.235599	0.0259777	0.30329
Slc27a3	167.495	-0.949784	0.0260206	0.30347
Sdhaf4	228.434	-0.248707	0.0262272	0.305165
Tpd52	1180.98	0.504113	0.0262282	0.305165
Cdc42se2	4920.22	-0.413305	0.0262304	0.305165
Rora	1337.72	0.813651	0.0262446	0.305165
Pls1	363.132	0.65895	0.0263737	0.306359
Zfp459	24.4839	0.828145	0.0263829	0.306359
Trim25	248.429	0.37763	0.0264349	0.306755
Sgce	604.118	0.238663	0.0265143	0.307413
Rtl1	29.8348	-0.706985	0.0265396	0.307413
Zbed6	466.053	-0.341132	0.0265452	0.307413
Ifi30	92.0441	0.860921	0.0266128	0.307989
Ice1	2670.75	-0.296297	0.0266324	0.308009
Sh3gl2	8601.74	-0.337061	0.0266688	0.308222
9430020K01Rik	2952.26	0.507999	0.0267383	0.308624
Ipw	81.4651	-0.876868	0.0267394	0.308624
Col15a1	146.445	-0.493559	0.0267761	0.30884
Ubr3	4861.39	-0.300297	0.0269185	0.310067
9630001P10Rik	24.9049	-1.17407	0.0269393	0.310099
Apobec1	46.7212	0.898838	0.0270404	0.311055
Acaa1b	78.1839	-1.26021	0.0270587	0.311058
Nfyb	1205.71	0.223506	0.0271467	0.311777
Rhoh	19.0473	0.859292	0.0271575	0.311777
Dgkb	5162.28	-0.795294	0.02725	0.312544
Cldn23	13.004	1.14213	0.0272607	0.312544
Msh3	530.285	-0.277018	0.0273393	0.313117
3830408C21Rik	74.0705	-0.578341	0.027347	0.313117
Usp48	2249.93	-0.324336	0.0274223	0.31377
Efnb1	496.825	-0.388354	0.0274606	0.313999
Gm1821	1196.89	-0.153183	0.027507	0.314321
Tars	866.161	-0.212366	0.0275775	0.314918
6530411M01Rik	27.1785	-1.19691	0.0276326	0.315338
Srek1	1009.38	-0.337374	0.0276639	0.315486
Ppard	730.694	0.446761	0.0276838	0.315504
Mob1b	308.132	-0.210462	0.0277786	0.316375
Chst11	2603.03	-0.536561	0.0278507	0.316793
Tnfrsf14	16.6993	0.985325	0.0278527	0.316793
Slc4a1	11.1993	1.61459	0.0278706	0.316793
Col5a2	159.279	-0.862201	0.0278926	0.316834
Wwc1	2948.85	0.287383	0.0282518	0.320494
Pomgnt1	1755.97	0.172577	0.0282677	0.320494
Casc3	1817.8	-0.134139	0.0282807	0.320494
Xxylt1	575.511	0.250121	0.0282893	0.320494
Cabyr	229.812	0.958926	0.0283597	0.32108
Sema6a	1427.62	-0.625491	0.0283946	0.321264
Muc6	26.1667	-1.1536	0.0284136	0.321267
Snap91	11191.5	-0.297042	0.02844	0.321324
Trim9	7395.58	-0.318044	0.0284559	0.321324
AW551984	181.401	-1.59	0.0284889	0.321485
Iffo1	1478.78	-0.222563	0.0285193	0.321618
Usp46	2980.14	-0.464835	0.0286046	0.322157
Fancf	83.8779	0.418735	0.028648	0.322435
Synpr	3515.38	-1.19745	0.0286868	0.322661
1110008P14Rik	1485.67	0.817029	0.0287178	0.322798
Dhx40	718.701	-0.325786	0.0287474	0.32292
Klhl13	629.107	-0.462338	0.0287714	0.32298
Edn1	45.7966	0.629561	0.0288198	0.323106
Zfp942	341.941	-0.238632	0.028835	0.323106
Zfp326	482.498	-0.186908	0.028839	0.323106
Bad	492.807	0.254822	0.0288658	0.323195
Rsrc1	924.825	0.330699	0.0289025	0.323397
Fam196a	318.789	-1.03832	0.0289346	0.323545
Zfp318	1355.33	-0.233988	0.0289553	0.323566
Srgn	157.415	0.597329	0.0289884	0.323725
Kazn	1707.69	0.429427	0.0290108	0.323766
Rrp1b	277.377	-0.645311	0.0290633	0.324141
Mrps21	660.417	0.18659	0.0291298	0.32445
Col6a4	50.1084	1.17131	0.0291375	0.32445
Mpp5	1102.16	0.287356	0.0292875	0.325652
Nek1	805.118	-0.209769	0.0292933	0.325652
Bdh1	1336.37	-0.288197	0.0293242	0.325784
Idh1	1085.82	-0.469271	0.0294149	0.326581
Cep192	202.229	-0.393153	0.0294645	0.326711
Ints10	1236.81	-0.208534	0.0296432	0.328331
Gm14137	36.2895	-1.21506	0.0296488	0.328331
Cntnap3	260.552	-1.65172	0.0297246	0.328594
Alox12b	232.399	1.10791	0.0297311	0.328594
Tia1	1414.6	-0.562778	0.0297377	0.328594
Odf2	1705.12	-0.345512	0.0297489	0.328594
Vezt	1305.49	-0.154008	0.0298151	0.328978
Ranbp10	1015.38	-0.178077	0.0298524	0.328978
5430416O09Rik	20.4907	0.784235	0.0298602	0.328978
Ppm1k	2085.14	0.459321	0.0299296	0.329533
Mxra7	322.731	0.470849	0.0299532	0.329581
Gripap1	2942.52	-0.172429	0.030097	0.330286
Gm11762	34.7406	1.11489	0.030123	0.330286
Acvr1	979.526	-0.551408	0.0301328	0.330286
Ankra2	734.841	-0.289451	0.0301747	0.330286
Kif2a	2582.36	-0.642649	0.0301969	0.330286
Khdrbs2	167.283	0.501656	0.0301981	0.330286
Cst6	74.2824	1.21783	0.0302167	0.330286
Cbr3	251.719	0.371871	0.0302257	0.330286
Hrsp12	821.298	0.544959	0.0302289	0.330286
Frzb	801.003	-1.11053	0.0302506	0.330286
Zkscan2	314.976	-0.554872	0.0302668	0.330286
Fam167b	10.2503	1.10927	0.0303132	0.330398
Cacna1d	1453.05	-0.768812	0.0303154	0.330398
Ythdf3	1547.01	-0.201881	0.0303408	0.330465
Sin3b	2578.62	-0.255279	0.03038	0.330655
Hsd3b3	13.841	-1.31507	0.0304319	0.330655
Frmd5	720.478	0.627975	0.0304413	0.330655
Tsc2	4529.46	-0.210746	0.030454	0.330655
Ms4a6d	26.2316	1.07584	0.0304543	0.330655
2-Mar.1	1431.82	0.26585	0.0304811	0.330737
Cyp2c40	14.1191	-7.32385	0.0305529	0.331307
Galnt1	1216.07	0.203678	0.0306273	0.331905
Slc30a2	130.219	0.651986	0.0306927	0.332143
Pfkfb2	1058.74	-0.325767	0.0306928	0.332143
Eml4	1041.77	-0.232889	0.0307071	0.332143
Tkt	3924.16	0.227743	0.0307483	0.332297
Bag3	389.927	0.310112	0.030777	0.332297
Dnajb5	3108.44	-0.462951	0.0307794	0.332297
1110046J04Rik	24.0811	0.817994	0.0308697	0.333005
Sardh	421.384	-0.249893	0.0308836	0.333005
Ctnna1	1912.21	0.30101	0.0309132	0.333116
Arl3	2357.72	0.118596	0.0309504	0.333173
Trappc1	615.695	-0.243254	0.0310089	0.333173
Gnpat	1415.3	-0.150582	0.0310162	0.333173
Htr1d	10.4681	-2.12339	0.0310395	0.333173
Adgrg6	46.9321	0.867937	0.0310831	0.333173
Rps6ka2	1558.56	0.39723	0.0310851	0.333173
Ntn5	173.384	1.43665	0.0310869	0.333173
Ccnl2	1063.94	-0.416042	0.0311254	0.333315
Dok5	437.252	0.678298	0.0311997	0.333902
Igfn1	211.369	3.10452	0.0312487	0.334089
Pwwp2a	755.475	-0.330292	0.0312559	0.334089
Sorbs2os	16.5875	-1.00138	0.0313575	0.33456
Rgs20	502.192	0.363503	0.0313637	0.33456
Asap1	2964.19	0.732104	0.0313715	0.33456
Kctd12b	154.961	-0.437351	0.031389	0.33456
Stk36	112.63	-0.641134	0.0313972	0.33456
Etv5	2323.6	0.485974	0.0314408	0.334818
Glt8d1	557.786	-0.469217	0.0315023	0.335057
Ubn2	979.902	-0.44696	0.0315782	0.335657
BC021891	79.1771	0.823544	0.0316572	0.33609
Apbb1ip	225.215	0.570185	0.0316579	0.33609
Klf15	619.567	0.321521	0.0317083	0.336093
Gabra2	1077.89	-0.565204	0.0317084	0.336093
Ctrl	12.4341	-1.249	0.0317169	0.336093
Nefh	1892.04	0.471368	0.0317632	0.336365
Cyp2j9	778.909	0.318983	0.0317884	0.336365
Xpnpep1	1301.62	-0.259243	0.0318011	0.336365
Pcdhga7	338.057	0.368721	0.0318955	0.33679
Fam160a1	173.941	0.70629	0.0319	0.33679
Sash3	61.2549	0.54095	0.0319458	0.337066
Dmrt2	27.6381	1.93894	0.032036	0.337744
Amigo2	708.468	-0.907263	0.0320591	0.337744
C920025E04Rik	15.1791	2.28311	0.0320885	0.337744
Taf13	481.408	0.251716	0.0321413	0.337887
Tapbp	987.796	0.342718	0.0322127	0.33806
Abcc6	41.7231	-0.551614	0.0322162	0.33806
2023-09-07	7783.41	0.405348	0.0322168	0.33806
Zfp455	52.8782	0.591011	0.0322555	0.33826
Lmbrd1	4117.43	0.284231	0.0322942	0.338374
Abcd3	1884.52	-0.216682	0.0323057	0.338374
Rplp1	12907.8	0.202689	0.0323445	0.338389
C1qtnf6	58.9618	-0.634664	0.0323531	0.338389
Gng5	330.805	0.287296	0.0323661	0.338389
Yif1b	668.356	0.308045	0.0324142	0.338673
Cdk12	796.966	-0.201385	0.03258	0.339693
Cdk2ap1	700.741	0.424532	0.0325832	0.339693
Hacd1	149.95	-0.339614	0.0325895	0.339693
Rasl11a	206.88	-1.08501	0.0326863	0.340331
Ogt	5257.4	-0.37432	0.0326903	0.340331
Zbp1	12.8098	1.79247	0.03279	0.340986
Baz2a	2128.91	-0.417342	0.0327928	0.340986
Lppr1	272.839	-0.628156	0.0328489	0.341006
Smad9	440.753	0.491053	0.0328636	0.341006
Gtf3c1	4318.77	-0.186203	0.0328642	0.341006
Rps23	4646.81	0.20234	0.0328741	0.341006
Top3b	756.356	-0.162796	0.0331801	0.343701
Nrsn1	7633.77	0.39153	0.033212	0.343701
Fam92b	23.4986	-1.54352	0.033247	0.343701
Tnfrsf9	13.8835	1.03967	0.0332833	0.343701
Tlr3	367.787	0.402545	0.0332936	0.343701
Mras	6021.09	0.365472	0.0332936	0.343701
Hint3	180.065	0.413726	0.0333783	0.344348
Arhgap4	109.964	0.558834	0.0334128	0.344348
Kcnh7	364.755	1.05056	0.0334271	0.344348
Eef1d	2096.65	0.133824	0.0334363	0.344348
Pde8b	2037.34	0.713381	0.033493	0.344726
Galnt6	570.144	0.937191	0.0336343	0.345973
Epha8	126.152	1.20367	0.0336892	0.346154
Amz2	1194.99	-0.199436	0.0336921	0.346154
Hspa14	803.155	-0.172643	0.0337167	0.3462
Ncaph	26.1148	-0.62819	0.0337557	0.346212
E2f8	13.2707	-1.24066	0.0337609	0.346212
Eya2	112.658	-1.64854	0.0337782	0.346212
Uhrf1bp1l	2943.5	-0.178449	0.0338434	0.346674
Fancl	116.545	-0.549716	0.0338864	0.346907
Hecw1	1457.8	0.781871	0.0339094	0.346936
Hap1	6028.96	-1.10247	0.0339835	0.347103
Zfp445	3005.48	-0.268285	0.0339944	0.347103
Atxn7l3b	5190.91	-0.21923	0.0340064	0.347103
Nppa	15.7725	-1.75029	0.0340315	0.347154
Dcaf15	485.592	-0.349269	0.0340747	0.347389
C2cd5	1248.9	-0.224001	0.0341691	0.348144
Tmem2	502.767	-0.628068	0.0342144	0.348399
Slc35d1	261.475	-0.361053	0.0343953	0.350035
AI182371	23.0036	-1.76626	0.0344449	0.350332
Tjp2	1214.36	0.296653	0.0344685	0.350365
Acadsb	1373.62	0.229797	0.0344899	0.350376
Dkkl1	149.291	1.99375	0.0345105	0.350379
Reln	2138.65	-1.24716	0.0345387	0.350387
AA387883	35.0962	0.742344	0.0345828	0.350492
Dtl	57.3524	1.17009	0.0346069	0.35053
Shprh	990.585	-0.284656	0.0346974	0.351239
Panx1	423.82	-0.758437	0.0347349	0.351334
Wdr59	834.776	-0.25347	0.0347521	0.351334
Bend4	278.47	-0.447397	0.034875	0.351717
Birc6	3469.44	-0.247707	0.0348759	0.351717
Zmym6	752.179	-0.262434	0.034896	0.351717
Prep	736.689	-0.295405	0.0349473	0.351717
Iscu	1589.78	0.156171	0.034949	0.351717
Serinc5	2444.98	-0.4424	0.0350203	0.352165
Rpl38	1725.58	0.141449	0.0350343	0.352165
AI854703	670.919	0.450963	0.0350942	0.352295
Lrp2	48.5137	-1.65809	0.0351026	0.352295
Ccl27a	793.956	0.528162	0.0351269	0.352295
Dmrtb1	10.4833	-1.88939	0.035142	0.352295
Dcaf8	4226.8	0.142052	0.0351496	0.352295
Rbms1	226.523	0.467585	0.0352068	0.352455
Aco1	769.017	-0.225939	0.0352226	0.352455
Adgrv1	61.7192	-0.653225	0.0352406	0.352455
Gm13629	39.2147	1.00542	0.0352475	0.352455
Map4k4	4607.94	-0.344543	0.0352714	0.352489
Rgs16	237.63	0.816128	0.0353139	0.352709
Zfp106	9867.67	0.299228	0.035403	0.353393
Dennd1c	36.8319	0.614169	0.0354318	0.353464
2210404O09Rik	90.1139	0.374531	0.0354911	0.353619
Erg	182.826	0.348707	0.0355526	0.353619
Eci1	415.625	0.256861	0.0355697	0.353619
Wrap53	285.595	0.223667	0.0355733	0.353619
Pcnp	2341.5	0.19956	0.0355783	0.353619
Man2b1	1466.58	0.316034	0.0355899	0.353619
Snai2	19.4104	-1.02891	0.0356301	0.353655
Spsb4	150.614	-1.19527	0.0356545	0.353655
Il10ra	141.072	0.534414	0.035682	0.353655
Gstz1	647.963	-0.203333	0.0356861	0.353655
Gclm	879.541	0.198579	0.0357058	0.353655
Cables1	509.894	0.356383	0.03573	0.353655
Rcor1	336.168	-0.223786	0.0357375	0.353655
Cplx3	165.292	1.09075	0.0358209	0.354074
5031414D18Rik	36.0698	0.568488	0.0359741	0.355384
Rbm26	862.233	-0.173436	0.0360234	0.355666
Bnip3l	3121.92	0.149219	0.0360669	0.355886
Ybx2	84.9866	-0.553266	0.0361089	0.355886
Man2b2	964.35	0.265167	0.03615	0.355886
Mslnl	15.4645	2.39558	0.0361789	0.355886
Avp	16.4093	1.62826	0.0361979	0.355886
Mctp1	1377.85	-0.488938	0.0362133	0.355886
Slc6a11	8513.6	-1.07162	0.0362931	0.355886
Zmat4	1696.73	0.721297	0.0362969	0.355886
Kdm1a	1528.65	-0.168849	0.0363045	0.355886
Tmem181c-ps	100.015	-0.507558	0.0363086	0.355886
Asah1	1080.35	0.17265	0.0363116	0.355886
Rit2	1791.61	0.440053	0.0363919	0.355886
Cyp2c69	11.9738	-7.08604	0.0364111	0.355886
Chst3	119.186	-0.75746	0.0364461	0.355886
Faap100	359.011	-0.32515	0.0364502	0.355886
Slc8a1	7434.08	-0.299026	0.0364546	0.355886
Ifi204	16.293	1.59311	0.0365162	0.355886
Rnf13	2403.61	0.38825	0.0365589	0.355886
Pcdhb4	103.228	0.446181	0.0365617	0.355886
Gstm5	2253.05	0.361219	0.0365765	0.355886
Tekt5	248.342	1.03191	0.0365788	0.355886
Mfap2	131.276	-0.543447	0.0365833	0.355886
Hexa	1429.56	0.273774	0.0366555	0.356098
Rbm18	927.096	-0.194166	0.0366672	0.356098
Ash2l	1105.37	-0.189739	0.0367567	0.356643
Ssfa2	1592.54	0.199343	0.0367749	0.356643
Zfyve9	1236.34	0.322135	0.0367855	0.356643
Kcna6	2304.56	0.608659	0.0368201	0.356689
Dnd1	27.8255	-0.775827	0.03686	0.356689
Prc1	55.5111	-0.671164	0.0368702	0.356689
Ptchd2	1371.49	-0.270085	0.0369254	0.356994
Hepacam	3438.05	0.244635	0.0372199	0.359438
Ccna2	25.0051	-0.699199	0.0373029	0.360036
Atad2b	510.851	-0.431466	0.0373268	0.360065
Slfn5	239.14	0.447989	0.0374098	0.360664
Gja3	19.3877	-1.46012	0.0375043	0.361373
Ubqln4	4081.73	0.319582	0.0376792	0.362771
Mybbp1a	1463.61	-0.222746	0.0377	0.362771
Eif4ebp1	80.9634	0.88281	0.0377126	0.362771
Plch2	4248.61	-0.650847	0.0377715	0.363117
Proser1	741.484	-0.317806	0.0377908	0.363117
Firre	1410.69	-0.509077	0.0378569	0.363346
Airn	30.117	-1.56435	0.0380475	0.364593
Agap1	5160.05	0.243766	0.0380488	0.364593
Exosc10	1273.5	-0.218653	0.0380503	0.364593
Coch	207.947	1.37315	0.0381044	0.364893
Tead2	69.58	-0.671003	0.0381241	0.364893
Thbs3	406.649	-0.719783	0.0381612	0.365045
Tacc1	4286.56	0.433197	0.0382064	0.365274
Rnf207	108.007	0.95835	0.0382872	0.365608
Bmpr1b	643.157	0.325084	0.0382902	0.365608
Smarcad1	602.97	-0.376515	0.0383188	0.365608
Prdm16	543.044	0.318842	0.038354	0.365651
Ltk	367.472	0.942229	0.0383733	0.365651
A330015K06Rik	17.8816	1.0655	0.0384314	0.366002
Dcakd	1263.62	-0.590667	0.0384711	0.366178
Parp14	146.06	0.674269	0.0385603	0.366507
Dpp4	76.406	1.19238	0.0385696	0.366507
Ovol1	31.2499	0.849289	0.0386496	0.366686
Depdc7	40.105	1.2022	0.0386523	0.366686
Scg5	3857.94	0.277057	0.0386816	0.366761
Irak3	41.0377	0.779987	0.0387792	0.367032
St3gal4	413.45	0.240659	0.0387838	0.367032
Prmt1	1465.37	-0.217494	0.0387895	0.367032
Pla2g4a	83.8941	0.655006	0.0389177	0.36761
Rgs12	1517.77	-1.03464	0.0389587	0.36761
Grik2	1378.26	-0.355737	0.0389605	0.36761
Ppl	89.0691	1.055	0.0389718	0.36761
2023-03-04	688.862	-0.531628	0.0390098	0.36761
Cited2	1216.11	-0.965327	0.0390448	0.36761
Tmem151b	4341.6	0.578503	0.039046	0.36761
Lrrk2	853.562	0.872914	0.0390749	0.36761
Chd4	6880.13	-0.244154	0.0390946	0.36761
Vsnl1	12792.8	0.912471	0.0391107	0.36761
Ap1m2	15.8545	1.56887	0.0391256	0.36761
Wdr26	3675.37	-0.239708	0.0391489	0.36761
Eda	170.98	-0.402625	0.0391516	0.36761
Dync1li2	6545.76	0.238004	0.0391557	0.36761
Igdcc4	1947.62	0.186772	0.0393544	0.368931
Ifit3b	120.912	0.854217	0.0393671	0.368931
Ppp1r3e	292.069	0.319594	0.0393821	0.368931
Atat1	1463.59	-0.207335	0.0394725	0.369388
Fcrl1	14.0587	0.992667	0.0394738	0.369388
Gns	3098.51	0.165672	0.0395288	0.369556
Htatsf1	2101.84	-0.232597	0.0395347	0.369556
Qrsl1	270.483	-0.331036	0.0396115	0.369909
Plcxd1	111.032	0.785205	0.0396154	0.369909
Mid1ip1	2635.57	0.214029	0.03966	0.37007
Cyp2c70	16.6279	-3.91951	0.0396898	0.37007
Kcnj8	128.532	0.435299	0.0397121	0.37007
Nfe2l2	432.154	0.431213	0.0397188	0.37007
Dlg1	3622.29	0.421245	0.039824	0.370229
Hr	676.599	0.993285	0.0398354	0.370229
Tmem67	199.995	-0.334843	0.0398798	0.370229
Kif13a	1222.36	0.410758	0.0398822	0.370229
Rab36	540.753	-0.273632	0.0398842	0.370229
Cldn19	25.0329	-1.38548	0.0398864	0.370229
Chpt1	741.787	0.222559	0.039908	0.37023
Zbtb11os1	49.3982	-0.480119	0.0399607	0.37032
Setd1a	1826.63	-0.209086	0.0400495	0.370839
Ncapd3	601.169	-0.330006	0.040091	0.370928
Arhgap5	2939.22	0.122215	0.0402233	0.371824
Ano6	924.144	-0.48313	0.0402311	0.371824
Mlx	533.044	-0.201809	0.0403015	0.372153
Aven	195.758	0.31183	0.0403368	0.372153
Grid2	198.188	0.392787	0.0403675	0.372153
Dact3	6328.89	0.321347	0.0404151	0.372153
Nmi	95.9916	0.501444	0.040418	0.372153
Map1lc3b	4913.82	0.217612	0.0405915	0.37355
Wipf1	508.039	0.47336	0.0406569	0.373952
Parp10	75.3683	0.699265	0.0407578	0.37468
Parp11	476.424	-0.329038	0.0407847	0.374727
Sema6b	4894.61	-0.252347	0.0408352	0.374894
Farsa	683.882	-0.138855	0.0408464	0.374894
Plat	845.83	-0.397084	0.0409548	0.375128
Cox19	408.193	-0.203116	0.0409584	0.375128
Siglech	316.366	0.430249	0.040962	0.375128
Mctp2	28.0349	0.591554	0.0409655	0.375128
Wdyhv1	241.976	0.230305	0.040981	0.375128
2900092D14Rik	452.353	0.51501	0.0410452	0.375516
F2r	142.278	-0.403178	0.041259	0.377272
Cd14	70.9425	0.75564	0.0413006	0.377452
Rnf32	221.402	-0.37124	0.0413239	0.377464
Mcu	1183.16	-0.367594	0.0413728	0.377654
Dcaf12	1190.66	-0.144387	0.0414112	0.377654
Plxna3	778.334	-0.619232	0.0414213	0.377654
AU022754	39.7036	-0.842785	0.0414325	0.377654
Prkcz	6286.83	0.31056	0.0414599	0.377704
Haao	30.4541	-1.76548	0.0415285	0.378129
Tysnd1	514.222	-0.185686	0.0416226	0.378631
Ier3	118.145	0.666273	0.0416407	0.378631
Leng8	4848.54	-0.581953	0.0416496	0.378631
1700010I14Rik	26.9702	-0.974197	0.0416936	0.37883
Ankrd9	281.762	0.387381	0.0417207	0.37886
Tet3	1729.13	-0.503831	0.0417409	0.37886
Ermn	1943.49	0.802332	0.0417685	0.378911
Akap7	637.817	0.429419	0.0418309	0.379224
Sgtb	2571.46	0.546338	0.041847	0.379224
Napsa	31.7759	-1.34403	0.0418804	0.379326
Mtfmt	265.052	-0.281499	0.0419147	0.379437
5830417I10Rik	718.6	-0.202379	0.041977	0.379452
Pcbd1	94.6248	-0.885083	0.0420178	0.379452
Banp	580.214	-0.3235	0.0420217	0.379452
Olfml3	733.482	0.561414	0.0420467	0.379452
Myef2	1274.56	-0.196902	0.0420706	0.379452
Cfp	141.798	-0.482088	0.0420706	0.379452
Dnase2a	93.0627	0.486129	0.0421137	0.379641
Ddt	482.902	0.309111	0.0422008	0.380227
Nrl	26.6719	-1.08558	0.0422287	0.380279
Vcan	522.144	-0.520242	0.0423304	0.380996
Pdp1	1365.96	0.541709	0.0423761	0.381208
Rpl37	4218.89	0.158253	0.0424475	0.381503
Hipk3	2347.97	0.290032	0.0424864	0.381503
Sult2b1	192.816	0.400201	0.042492	0.381503
Fgd4	1004.81	-0.421493	0.0425469	0.381503
1700086L19Rik	306.954	0.686268	0.0425623	0.381503
Nfrkb	808.852	-0.386599	0.0425743	0.381503
Fam110b	806.014	-0.31214	0.0425863	0.381503
Nxph4	108.711	-1.9857	0.042614	0.381522
Smyd3	516.018	0.292521	0.0426522	0.381522
Ipo13	3279.49	-0.595707	0.0426549	0.381522
Pdhb	2573.17	-0.22571	0.0428532	0.382897
Stxbp4	589.025	0.206306	0.0429088	0.383005
Dpysl5	1152.24	-1.00471	0.0429097	0.383005
Srsf9	979.892	-0.264979	0.0429676	0.383323
Dclk3	488.214	0.82214	0.0430747	0.384053
Cwc25	512.005	-0.24436	0.0430943	0.384053
Atp10b	74.9289	0.658621	0.0431325	0.384053
Il17rd	268.155	-0.601989	0.0431387	0.384053
Hps1	246.495	-0.456232	0.0433555	0.385424
Ints3	2110.01	-0.205071	0.04336	0.385424
Trip10	183.122	0.53501	0.0434329	0.385873
Rbm22	896.921	-0.268358	0.0434567	0.385886
B9d2	260.217	-0.541494	0.0434818	0.38591
B230118H07Rik	477.079	0.190077	0.0435262	0.386104
Poldip2	2519.65	0.145347	0.0436537	0.387001
Soga1	2790.54	-0.445399	0.0436722	0.387001
Diras1	2798.13	0.502979	0.0437656	0.387628
Atm	705.826	-0.266571	0.0437885	0.387632
Rfx2	129.967	-0.443763	0.0439387	0.388762
Aspg	81.0237	0.82746	0.0440234	0.389246
Trappc6b	1567.33	0.139643	0.0440659	0.389246
Scrt2	769.689	-0.480744	0.0440961	0.389246
Kcna2	6894.71	0.528641	0.044106	0.389246
Fmn1	588.681	0.691146	0.0441065	0.389246
Nup54	359.333	-0.277672	0.0441564	0.389486
Pecam1	699.751	0.298215	0.0441839	0.389529
Ctsh	316.52	0.490172	0.0442737	0.389922
Vash1	2148.98	-0.470227	0.0443309	0.389927
Dnase1l1	32.6648	0.799514	0.0443407	0.389927
Nr2c2	1944.67	0.193994	0.0443544	0.389927
Stag3	20.3874	-0.900684	0.044365	0.389927
Cadm3	13267.6	-0.236676	0.044447	0.390448
Gm16551	15.4551	2.46091	0.0445965	0.391499
Szt2	1294.23	-0.378507	0.0446333	0.391499
Zfhx2os	26.8969	-1.31715	0.0446349	0.391499
Sfrp2	69.9999	-1.18603	0.0447221	0.39192
Rasl11b	1924.82	-0.991893	0.0447284	0.39192
Lgalsl	1737.25	0.204505	0.0447999	0.392152
Nudt3	9809.31	0.328526	0.0448005	0.392152
Gm10336	281.203	-0.299505	0.0449163	0.392767
Shisa2	159.328	-0.655263	0.0449792	0.392961
Mtcp1	31.0761	-0.590005	0.0449856	0.392961
Elp2	2136.96	-0.145712	0.0450071	0.392961
Gadl1	24.0621	0.684524	0.0450612	0.393234
Gstk1	171.144	0.34263	0.045155	0.393853
Dok7	228.575	0.529824	0.0452355	0.394025
Dync1i1	4499.02	-0.697685	0.045237	0.394025
Tep1	193.601	0.545121	0.0452434	0.394025
Zc3h12a	26.7325	0.892433	0.0452747	0.394098
Fbll1	905.176	-0.17398	0.0453288	0.39437
Ppp3cc	716.855	-1.01422	0.0454648	0.395313
Galnt12	33.1094	0.632734	0.0454832	0.395313
Ap4m1	256.913	-0.336786	0.0455245	0.395362
Atrx	4622.22	-0.250345	0.0455348	0.395362
Rorb	845.919	0.46214	0.045601	0.395606
Abtb2	424.667	-0.313259	0.0456169	0.395606
Rpl36a	2068.96	0.139524	0.0457245	0.39616
Cml2	20.1542	-1.85807	0.0457538	0.39616
Il15ra	67.05	0.373827	0.0457648	0.39616
1700007J10Rik	10.7022	-0.919054	0.0458572	0.396486
Cep104	755.445	-0.159126	0.0458886	0.396486
Cacng3	1720.52	0.567171	0.0459028	0.396486
Cited4	129.741	1.722	0.045929	0.396486
Scrt1	4970.57	0.58316	0.0459598	0.396486
Syt10	231.198	-1.39067	0.0459832	0.396486
Cyp2j12	84.0341	0.874198	0.0460132	0.396486
Ect2	11.5288	-1.17614	0.0460227	0.396486
Epb4.1l1	17116.5	0.280112	0.0460973	0.396842
Ifi44	21.3777	0.988408	0.0461601	0.397184
Rangrf	171.78	0.368646	0.0462033	0.397203
Tmem131	2838.49	-0.337076	0.0462613	0.397377
Gsdmd	62.8806	0.554456	0.0462748	0.397377
Ppfia2	4466.78	-0.454539	0.046315	0.397398
Cdh4	696.222	-1.15919	0.0463235	0.397398
Scpep1	288.407	0.315156	0.0463663	0.397568
Zfp282	594.791	-0.373106	0.0464256	0.397754
Wasf3	2302.72	0.200194	0.0464873	0.397754
Pou3f1	1845.86	0.98722	0.0464918	0.397754
Adcy4	117.744	0.406445	0.046503	0.397754
Apex2	74.3943	-0.441666	0.0465037	0.397754
Kctd5	563.915	-0.296644	0.0465975	0.398359
Reck	304.956	0.429022	0.0466361	0.398491
Cmip	10242.3	-0.265034	0.0466933	0.398737
Epha3	253.749	-1.13687	0.0467113	0.398737
Eed	314.026	-0.197801	0.0469054	0.399749
Pelp1	980.967	-0.133406	0.0469057	0.399749
Mylpf	17.4674	0.712625	0.0469728	0.399749
Trpv4	37.602	0.724175	0.0470048	0.399749
Rgl3	111.319	0.440325	0.0470168	0.399749
Cartpt	51.3608	-1.06595	0.0470329	0.399749
Zfp948	211.585	-0.25329	0.0470389	0.399749
Astn2	1054.67	0.543323	0.0470983	0.399825
Vip	405.078	0.865336	0.0471112	0.399825
Wnt5a	309.323	-0.96241	0.0471175	0.399825
Krcc1	282.893	0.36647	0.0472735	0.400527
Nifk	652.602	-0.269323	0.0472899	0.400527
Selenbp1	234.83	0.380827	0.0472981	0.400527
Trib3	14.7999	0.888566	0.0472995	0.400527
Ttc21b	337.743	-0.297862	0.0473166	0.400527
Rbm20	147.052	-1.42493	0.0473838	0.400635
Gulo	10.4489	-3.37603	0.0473994	0.400635
Proz	249.071	-0.271916	0.0474199	0.400635
Srcap	5439.08	-0.187935	0.0474224	0.400635
Emcn	180.508	0.2705	0.0475187	0.401251
Ppp1r3d	181.439	0.326077	0.047612	0.401653
E330033B04Rik	32.4011	-0.867473	0.047613	0.401653
Sirt3	1189.48	0.262554	0.0476597	0.40185
Kcnc4	2105.94	0.819472	0.0477757	0.40185
Dynlrb1	3314.26	-0.123848	0.0478198	0.40185
Tctn1	329.819	-0.811424	0.0478272	0.40185
Gnb2	5144.09	-0.151701	0.0478456	0.40185
Tgif2	52.1693	-0.537874	0.047847	0.40185
Edrf1	637.488	-0.241397	0.0478621	0.40185
Cldn3	10.7417	-1.12795	0.0479127	0.40185
Yap1	627.197	0.243654	0.0479479	0.40185
Gca	360.184	0.494487	0.0479499	0.40185
Paqr4	1295.93	0.305733	0.0479549	0.40185
Plagl1	1169.89	-1.14389	0.0479574	0.40185
Pik3ap1	109.986	0.598249	0.048004	0.40185
Pde3a	81.3827	-0.569141	0.0480056	0.40185
Xpo1	1734.41	-0.198097	0.04801	0.40185
Esam	346.854	0.382599	0.0480537	0.402021
2023-09-01	22.7307	1.07503	0.0481181	0.402325
H6pd	251.603	0.375006	0.0481369	0.402325
Galr1	13.9338	1.50204	0.0481687	0.402396
B230219D22Rik	2913.81	-0.177039	0.0482647	0.402929
Itih2	81.1428	-1.09411	0.0483843	0.403609
Fam129a	82.3154	0.672286	0.0484416	0.403891
Dip2a	2278.73	0.272995	0.0486027	0.405038
Ifi47	21.8035	1.03371	0.0486462	0.405205
Xbp1	1610.51	0.322448	0.0486742	0.405242
Clip4	1936.54	-0.410901	0.0487249	0.405468
Cit	2253.34	0.948428	0.0487845	0.405514
Stk32c	2472.67	0.408178	0.0487911	0.405514
Wnt10a	174.761	1.25823	0.0488286	0.405514
2810047C21Rik1	15.5196	1.48953	0.0488531	0.405514
Kcnk1	1895.9	0.372717	0.0488567	0.405514
Ppapdc1a	103.471	-0.66839	0.0488719	0.405514
Phb2	1719.72	-0.133138	0.0489007	0.405558
Tubb5	12128.6	-0.176376	0.0489284	0.405592
AI846148	607.234	-0.193157	0.0490569	0.406461
Mllt6	6217.52	0.334536	0.0490881	0.406524
Syngap1	8284.64	-0.24026	0.0491367	0.406731
Rps6kc1	1231.92	0.364298	0.0492356	0.406947
Thoc1	489.335	-0.35369	0.0492513	0.406947
Daglb	1104.78	0.324244	0.0492746	0.406947
Hkdc1	126.3	0.812285	0.0492847	0.406947
Fam78a	115.6	0.77044	0.0493019	0.406947
Fap	17.3887	1.39178	0.0493048	0.406947
Med16	1970.56	-0.2008	0.0493415	0.407056
Stoml2	1119.39	0.146383	0.0493763	0.407148
Vegfb	1732.63	0.247867	0.0494739	0.407757
Sfxn2	110.531	-0.444418	0.0495379	0.408089
Matn4	306.147	0.203516	0.0496469	0.408792
Rybp	838.603	-0.288223	0.0497256	0.408814
Sap30l	764.956	0.253699	0.0497464	0.408814
A930012L18Rik	32.0206	0.883631	0.049755	0.408814
Unc13c	780.465	0.739303	0.0497771	0.408814
Fam49b	2820.75	0.255734	0.0498192	0.408814
H2-Ab1	53.2778	1.13036	0.049852	0.408814
Ftl1	7103.33	0.301126	0.0498732	0.408814
Cdc16	1039.65	-0.212148	0.0498775	0.408814
Acacb	200.04	0.358195	0.0498863	0.408814
Srsf11	1787.52	-0.284253	0.0498872	0.408814
Fam193b	1726.82	-0.489179	0.049967	0.409138
Ethe1	223.761	0.371674	0.0499744	0.409138
Map2k1	7617.68	-0.483854	0.0500664	0.409697
Sec22b	1188.84	0.151093	0.0501132	0.40972
Stat6	287.555	0.647716	0.0501581	0.40972
Cd99l2	1811.34	0.272468	0.0501797	0.40972
Edaradd	23.6173	-1.48668	0.0501883	0.40972
Gdf11	335.218	-0.452835	0.0502537	0.409878
Pstpip2	288.592	0.579328	0.0502553	0.409878
Glod4	1479.5	0.177194	0.0503046	0.409892
Akr1c6	27.4306	-5.05629	0.050333	0.409929
Fbxl22	12.6486	-0.84801	0.0504716	0.410863
Gpr83	328.871	0.627889	0.0505093	0.410976
Nop58	587.124	-0.20465	0.0505704	0.411184
Cd74	115.721	1.22711	0.0505939	0.411184
Tnn	10.3209	1.67181	0.0506304	0.411184
Necab2	2842.61	-0.812272	0.0507716	0.412017
Trib2	933.949	-0.218246	0.0507899	0.412017
Cox4i2	28.8159	0.690217	0.0508049	0.412017
Rp2h	341.916	0.232274	0.0508457	0.412154
Zmynd11	6494.22	-0.132995	0.0508922	0.412337
Acss3	23.3348	0.687316	0.0511029	0.413844
Gm5148	384.02	0.208088	0.0512292	0.413844
Ptrf	724.674	0.469461	0.0512458	0.413844
She	170.164	0.352625	0.0512649	0.413844
Sncaip	157.378	-0.557225	0.0512786	0.413844
Cpn1	19.9443	-1.824	0.0512856	0.413844
Ddx47	1022.83	-0.176564	0.0514015	0.414128
Ap1m1	1644.45	-0.210305	0.0514019	0.414128
Plekha1	2509.18	-0.5819	0.0514179	0.414128
Tpm4	777.507	0.248903	0.0514261	0.414128
Rps6	5493.14	0.160735	0.051478	0.414158
Bend5	203.25	0.553594	0.0515393	0.414273
Ucp3	75.3225	0.434788	0.0515419	0.414273
Sema7a	3607.02	0.687234	0.0515644	0.414273
Gpr139	10.5449	-1.34948	0.0515956	0.414329
Plscr1	51.7649	0.573897	0.0516278	0.414395
Espn	126.23	0.993889	0.0517674	0.415322
Cpne9	439.274	1.10145	0.051903	0.416062
Cox6b2	31.0044	0.72651	0.051908	0.416062
Ier5	1337.6	0.685377	0.0520001	0.416606
Gabrg3	109.998	0.396979	0.0520261	0.416607
Ccdc77	88.1196	-0.388671	0.0520486	0.416607
Ankrd6	1251.74	-0.808361	0.0520742	0.416618
Slc46a1	401.856	-0.231218	0.0521003	0.416633
Ldb2	1250.73	1.03126	0.0521369	0.416732
Mcm3ap	1540.44	-0.172539	0.0522503	0.417367
Tspan6	258.96	-0.457557	0.0522785	0.417367
Me3	1076.62	-0.188996	0.0522891	0.417367
Zbtb26	191.506	-0.301654	0.0523278	0.417456
AI607873	15.105	1.62314	0.0523702	0.417456
A230009B12Rik	24.6609	0.95738	0.0523739	0.417456
Rita1	389.309	0.322232	0.0523973	0.417456
Rcor3	535.668	-0.294358	0.0525345	0.418355
Mdm4	1462.81	-0.200022	0.052591	0.418612
Clcn6	1845.46	0.197167	0.0526512	0.418656
Ppt2	731.523	-0.264136	0.0526757	0.418656
Slc2a5	182.321	0.50947	0.0526998	0.418656
Lamp5	1995.31	1.17841	0.0527233	0.418656
Upf3a	930.233	-0.222479	0.0527582	0.418656
Map2	21738.7	-0.220377	0.0527869	0.418656
Arl11	15.3508	0.917104	0.0527911	0.418656
Fcf1	227.753	-0.242687	0.0528831	0.41873
Bcap29	776.614	0.399293	0.0528917	0.41873
Dhps	545.085	0.164144	0.0528932	0.41873
Plaur	19.0503	0.73778	0.0529456	0.41873
Zfp276	343.479	-0.284999	0.0530053	0.41873
Cdc37l1	2668.15	0.230793	0.0530084	0.41873
Rbmx	1628.72	-0.510119	0.0530092	0.41873
Ccdc63	16.0244	-1.20544	0.0530106	0.41873
9330182L06Rik	802.759	0.455539	0.0530195	0.41873
Cntn2	4143.16	0.535717	0.053136	0.419446
Adssl1	491.583	0.561799	0.0531788	0.419446
Gm5643	88.9239	-0.38475	0.0531833	0.419446
Btc	13.5726	1.11935	0.0532092	0.419458
Atxn2l	4443.72	-0.290581	0.0533015	0.419985
Atp1a2	33775.2	0.279076	0.0533248	0.419985
Amph	7446.39	-0.327646	0.0534593	0.420467
Tet1	312.377	-0.682735	0.0535062	0.420643
Kif15	19.4158	-0.906695	0.0535841	0.421063
Ndufb8	2687.99	0.186593	0.0536463	0.421195
BC030500	400.906	-0.305288	0.0536595	0.421195
Cd300a	42.5201	0.599716	0.0536743	0.421195
Calb2	2232.49	-2.21462	0.0537295	0.421321
Eif3c	5079.81	-0.120951	0.0537394	0.421321
Pkdrej	47.9086	0.722593	0.0537945	0.42137
Wdr11	1431.49	-0.203095	0.0539031	0.421675
Rps6ka6	108.748	-0.688086	0.0539835	0.421675
Cdkl1	257.799	0.614988	0.0540292	0.421675
Edc4	1873.4	-0.197936	0.0540469	0.421675
Fam71e1	81.6096	-0.456135	0.054054	0.421675
Phlda3	472.425	0.558959	0.0541191	0.421992
Polq	73.9904	-0.784429	0.0542576	0.422584
Snrpa	1422.84	-0.177268	0.0542639	0.422584
Tuft1	74.7065	0.643398	0.0542687	0.422584
Ndufs6	1166.73	0.152978	0.0543092	0.422638
Sin3a	1134.92	-0.243458	0.0543286	0.422638
Rpgr	355.643	-0.400538	0.0543493	0.422638
Pdlim3	29.0181	-1.39534	0.054436	0.42298
Anks3	776.161	-0.192509	0.0544425	0.42298
[truncated: 13,368 more rows]

## Sheet: rTg4510 vs LMCON
Gene	baseMean	log2FoldChange	pvalue	padj
Prnp	43685.5	1.70368	8.14591e-34	1.37723e-29
Esyt2	989.045	-0.917295	7.67732e-24	6.49002e-20
C1ql2	1029.76	-2.34281	4.97847e-16	2.8057e-12
Car4	1756.39	1.41715	3.28138e-14	1.38696e-10
Doc2b	2981.43	-1.71077	7.0162e-12	2.37246e-08
Itgb5	1625.13	0.768468	1.63095e-11	4.59574e-08
Tbr1	2814.81	1.38567	5.19507e-11	1.25476e-07
Tc2n	44.1467	5.55234	2.29767e-10	4.85584e-07
Wdr60	379.249	-0.843672	2.03671e-09	3.67378e-06
Tnfrsf25	203.375	-2.31935	2.17293e-09	3.67378e-06
Tjp3	99.2993	2.76096	4.18736e-09	6.43597e-06
Ptprc	123.825	1.62709	5.60282e-09	7.8939e-06
Ghsr	29.8692	-2.3392	6.8533e-09	8.40696e-06
Rbm47	134.585	3.60297	6.96146e-09	8.40696e-06
Ccl6	57.9117	2.08872	7.63085e-09	8.60099e-06
Pon3	175.516	2.76375	9.21803e-09	9.74058e-06
Col4a3	86.9697	4.07559	1.23959e-08	1.23281e-05
Ttr	75888.1	6.75794	1.34304e-08	1.24189e-05
Ctsd	10062.5	1.00401	1.39563e-08	1.24189e-05
Lzts3	5410.08	-0.720259	2.66853e-08	2.25584e-05
Slc35f1	1744.88	1.09877	3.766e-08	3.03198e-05
Fosl2	928.754	-0.992449	5.24645e-08	4.03189e-05
Ctsh	230.426	0.961711	7.54956e-08	5.48642e-05
Itpripl1	130.488	2.41444	7.78814e-08	5.48642e-05
Scg2	3826.87	-0.665762	8.22653e-08	5.56344e-05
C1qa	1481.46	0.771365	9.4993e-08	6.1771e-05
Perp	186.378	2.51567	1.02692e-07	6.40599e-05
Mdfic	230.881	2.47538	1.06091e-07	6.40599e-05
Frem1	287.024	2.56754	1.10883e-07	6.46451e-05
Ptpn6	142.895	0.966571	1.15997e-07	6.53723e-05
Tmem72	492.521	6.5196	1.29619e-07	7.06925e-05
Prr32	113.906	5.34978	1.46116e-07	7.61496e-05
Lgals3	37.1608	2.43741	1.48633e-07	7.61496e-05
Ptprn2	7926.25	-0.732173	1.60733e-07	7.91547e-05
Zfhx2	1849.41	-0.650536	1.63862e-07	7.91547e-05
Zfp185	169.552	2.55735	1.69882e-07	7.97832e-05
Stxbp6	1943.88	-1.19198	2.37461e-07	0.000108507
Slc29a3	586.795	0.658006	2.64554e-07	0.000117705
H60b	14.5997	4.41289	3.46123e-07	0.000150049
Trpv4	352.473	4.97278	3.83665e-07	0.000162166
Htr1a	760.356	-0.989745	4.7753e-07	0.000196917
Rreb1	1687.72	-0.757243	4.89735e-07	0.000197142
Enpp2	39149.7	4.05958	5.30455e-07	0.000208567
Akna	225.521	0.912447	6.92997e-07	0.000265391
Dok3	146.091	-0.997414	7.06369e-07	0.000265391
Eml5	1462.34	-0.452102	7.29649e-07	0.000268178
Ltc4s	181.905	2.38371	7.80971e-07	0.000279674
Gyltl1b	36.8401	4.64243	8.08768e-07	0.000279674
Gns	2696.77	0.52964	8.10553e-07	0.000279674
Gpx8	221.883	2.27156	8.49587e-07	0.000287279
Cldn2	379.434	5.45229	9.27053e-07	0.000307327
Kcne2	606.368	6.19778	9.70153e-07	0.00031543
Sipa1l2	1974.37	-0.914375	1.1116e-06	0.000349621
Zfp667	408.699	-0.719807	1.11667e-06	0.000349621
Aqp1	337.282	5.49862	1.18018e-06	0.000360633
F5	1592.11	5.46018	1.1945e-06	0.000360633
Fyb	198.335	0.784389	1.36509e-06	0.000404905
Bmp1	1290.7	-0.643007	1.46266e-06	0.000426366
Ccdc85a	1891.86	-0.673659	1.53029e-06	0.000437143
Gde1	3288.58	0.315866	1.55135e-06	0.000437143
Gng5	326.825	0.71106	1.67203e-06	0.000457261
Msx1	95.8315	2.59862	1.75248e-06	0.000457261
Lmx1a	53.3454	4.23756	1.75525e-06	0.000457261
Ntf5	20.9493	3.68259	1.782e-06	0.000457261
Mpeg1	1064.34	0.890108	1.78506e-06	0.000457261
Slc16a12	102.998	2.78098	1.78833e-06	0.000457261
Lgals3bp	463.672	1.52808	1.81206e-06	0.000457261
Ddit4l	175.26	-0.917343	2.03321e-06	0.000505522
Clic6	1615.3	4.98418	2.28179e-06	0.000559105
Efemp2	290.098	0.880783	2.39136e-06	0.000577582
C4b	1194.42	1.75066	2.47045e-06	0.00058828
Prlr	1798.82	5.33621	2.51111e-06	0.000589659
Kctd6	938.807	-0.55775	2.61758e-06	0.000606238
Hrk	2759.42	0.952713	2.68772e-06	0.000606939
Kcnj13	575.057	5.9095	2.6924e-06	0.000606939
Slc37a2	144.138	2.1756	3.14719e-06	0.000694156
Ctsc	347.089	1.72616	3.16141e-06	0.000694156
Slc16a8	97.6373	3.02478	3.4423e-06	0.00074614
Lgmn	2860.59	0.511742	3.53533e-06	0.000756605
C1qb	912.983	0.795462	3.76237e-06	0.00079513
Piezo1	331.779	1.82245	4.08164e-06	0.000851955
Man2b1	1088.74	0.704687	4.59648e-06	0.000944158
Gabrd	473.27	-0.901692	4.63507e-06	0.000944158
Cox8b	26.1882	5.34268	4.87119e-06	0.000980442
Igf1	237.195	0.83594	5.37477e-06	0.00106907
Acacb	313.249	1.68555	5.60077e-06	0.00109488
Csf3r	224.856	0.897901	5.63401e-06	0.00109488
Ace	2119.12	3.8972	5.89708e-06	0.00113298
Zmat4	1050.19	-0.692073	6.01264e-06	0.00114031
Nid2	250.368	2.20408	6.07015e-06	0.00114031
Lgals1	325.063	1.09596	6.75513e-06	0.00125504
Acss3	56.2016	2.243	7.94337e-06	0.00145977
Rfx3	1925.17	-0.652953	8.04272e-06	0.00146213
Fcgr3	268.147	0.842923	8.30301e-06	0.0014911
Ppp1r1b	1325.21	1.17494	8.38675e-06	0.0014911
Hlf	3206.76	-0.551639	8.46663e-06	0.0014911
Malat1	7428.67	-0.483912	8.7566e-06	0.00152627
Steap1	80.3028	5.42453	9.61316e-06	0.00165847
Slc4a5	785.724	6.38577	9.95394e-06	0.00168862
Bcl2a1b	17.3812	2.47144	1.00425e-05	0.00168862
Plek	371.401	0.769517	1.01183e-05	0.00168862
Col4a4	137.317	4.34612	1.03543e-05	0.00168862
Per3	700.634	-0.786255	1.03635e-05	0.00168862
Htr4	186.552	-1.45478	1.04024e-05	0.00168862
Slc31a1	808.922	1.75196	1.05641e-05	0.00168862
Col8a1	431.974	5.18308	1.0587e-05	0.00168862
Adam8	79.4259	-1.10083	1.20799e-05	0.00190873
Ddn	62419.7	-0.803786	1.29713e-05	0.0020306
Egfl6	82.8321	-0.920744	1.33486e-05	0.0020705
Tyrobp	303.337	0.888686	1.53746e-05	0.00236308
Ier5l	322.481	-0.758378	1.6081e-05	0.00244938
Baiap2l1	99.1759	2.64239	1.64896e-05	0.0024892
Npc2	1409.83	0.785511	1.68123e-05	0.00251544
Unc93b1	361.55	0.78461	1.75281e-05	0.00259953
H2-K1	416.223	0.878629	1.77797e-05	0.00261392
Lpcat2	267.683	0.727362	1.81223e-05	0.00264132
Slc16a9	169.091	1.97757	1.84491e-05	0.00266598
Grem1	63.7437	-1.79284	1.88746e-05	0.00270435
Lcp1	350.482	0.612065	1.9757e-05	0.00280698
Hfe	130.187	1.62226	1.99331e-05	0.00280841
Col9a3	919.284	2.81707	2.17333e-05	0.00303673
Tmem27	15.4023	6.58485	2.22769e-05	0.00308718
Fap	72.7616	2.83143	2.30404e-05	0.00316703
Slco1a5	10.7033	5.32774	2.37752e-05	0.00324167
Sowaha	4729.37	-0.582919	2.41239e-05	0.00326291
Hsd17b12	1487.28	0.461726	2.49922e-05	0.00335352
Bmp6	498.337	1.70272	2.53483e-05	0.00337452
Bst2	90.5544	1.90436	2.60324e-05	0.00339773
Ltbr	230.822	0.706983	2.65186e-05	0.00339773
Tbc1d9	4065.67	1.08082	2.65812e-05	0.00339773
Foxo6	723.434	-1.10148	2.67445e-05	0.00339773
Egr2	74.8303	-1.50896	2.67536e-05	0.00339773
Marveld3	26.6686	3.61538	2.6841e-05	0.00339773
Abca4	523.551	4.20396	2.69294e-05	0.00339773
Id3	609.848	0.601459	2.74719e-05	0.0034405
Btg1	867.43	-0.560615	2.82879e-05	0.00351665
Lyz2	159.617	1.16597	3.10739e-05	0.003807
Sowahc	595.783	1.60839	3.1504e-05	0.00383193
Gpr151	46.0838	-3.41118	3.21611e-05	0.00388391
Lamp2	2022.87	0.855313	3.32858e-05	0.0039624
Mia	47.6168	2.01984	3.33854e-05	0.0039624
Rasl10a	885.881	-0.798966	3.36297e-05	0.0039624
Krt18	136.339	4.43686	3.37485e-05	0.0039624
Gm11744	62.3212	1.7737	3.43881e-05	0.00400965
Nek5	64.7956	2.83964	3.59259e-05	0.00415537
Ccnjl	202.53	-0.78519	3.61294e-05	0.00415537
Wdr72	38.2679	4.1751	3.67737e-05	0.0041872
Plcd1	261.345	0.798063	3.69014e-05	0.0041872
Inmt	21.8108	3.68162	4.50352e-05	0.00507192
Tmem86a	293.01	0.79358	4.52984e-05	0.00507192
Frmpd1os	14.73	5.74936	4.58941e-05	0.00510481
Cndp1	27.8598	3.98546	4.64079e-05	0.00512325
Slc39a4	60.5821	3.22278	4.67365e-05	0.00512325
C1qc	826.274	0.704946	4.74321e-05	0.00512325
Pla2g5	125.764	3.43856	4.81424e-05	0.00512325
Smc2	294.692	-0.65378	4.83355e-05	0.00512325
Slc30a1	799.657	0.379305	4.8668e-05	0.00512325
Pdlim7	1150.77	-0.37208	4.86957e-05	0.00512325
Folr1	551.807	5.48419	4.87466e-05	0.00512325
Myo7a	617.587	1.4402	4.87871e-05	0.00512325
D630024D03Rik	12.8419	5.01857	5.02874e-05	0.0052482
Mrc2	194.336	0.912282	5.15738e-05	0.00534943
Cd14	60.4538	1.14438	5.56116e-05	0.00573308
Arhgap28	40.725	2.6343	5.7437e-05	0.00588538
Ctsz	970.712	0.873515	5.87481e-05	0.00595319
Gng7	4527.45	-0.632332	5.8803e-05	0.00595319
B4galt4	565.578	-0.401726	5.99439e-05	0.00603257
Ptcd1	441.008	-0.415569	6.17523e-05	0.00617778
Sulf1	1143.11	3.63922	6.24171e-05	0.00620756
Fkbp5	1302.1	-0.655803	6.44316e-05	0.00637044
Acrbp	71.8944	-0.977604	6.53024e-05	0.006419
Clec7a	27.6633	3.52603	6.59805e-05	0.00644817
Klhdc7a	746.69	1.07175	6.65412e-05	0.00646558
Crb3	35.8707	3.49186	6.77487e-05	0.0065453
Loxl2	50.9882	2.58115	6.84295e-05	0.00657351
Cd55	190.219	1.31281	6.90074e-05	0.00659157
Sostdc1	500.758	3.62738	7.12747e-05	0.0067699
Ackr4	51.5141	5.11	7.3398e-05	0.00692753
Mir124a-1hg	1925.72	-0.689886	7.45297e-05	0.00692753
Angptl2	226.73	2.91781	7.47204e-05	0.00692753
Calml4	208.918	3.3594	7.49587e-05	0.00692753
Tlr2	46.7251	1.75411	7.4983e-05	0.00692753
Ctss	2203.65	0.755157	7.67476e-05	0.00705202
Kbtbd11	4519.56	-0.701209	7.75696e-05	0.00707093
Fxyd1	1290.37	1.26353	7.77898e-05	0.00707093
Traip	255.745	-0.987091	7.88084e-05	0.00707178
Pbxip1	2202.06	0.746088	7.88942e-05	0.00707178
Igf2	6360.35	2.93728	7.90541e-05	0.00707178
Upp1	58.3455	1.19341	7.95248e-05	0.00707645
Col8a2	532.967	3.82456	8.04988e-05	0.00709892
Srf	1987.71	-0.395622	8.0617e-05	0.00709892
Slc2a12	408.937	3.24877	8.24242e-05	0.00721064
Plscr2	39.3391	2.0572	8.27388e-05	0.00721064
Fat4	1108.18	-0.835162	8.61598e-05	0.00747027
Ggh	368.601	1.1437	8.72904e-05	0.00752969
Dbp	676.615	-0.634017	8.98658e-05	0.00767722
Glb1l2	51.6955	2.57506	8.99089e-05	0.00767722
Grm2	1093.24	-1.03504	9.04593e-05	0.0076854
Col17a1	31.3536	3.11666	9.14044e-05	0.00770763
Glb1	544.996	0.686245	9.16327e-05	0.00770763
Sema3b	297.661	3.2784	9.276e-05	0.00776383
Btd	280.156	0.747426	9.61755e-05	0.00794404
Tmtc4	324.057	-0.655903	9.6761e-05	0.00794404
Sfrp5	69.9112	2.90584	9.69717e-05	0.00794404
Nek11	48.5205	1.19192	9.71494e-05	0.00794404
2810403A07Rik	1075.61	-0.333339	9.72625e-05	0.00794404
Trpc6	348.442	-1.28557	9.80155e-05	0.00796706
Cd63	1460.72	0.851896	0.000102362	0.00828057
Lrrtm4	672.422	-0.819058	0.000108982	0.00877412
Per1	1682.26	-0.613864	0.000111082	0.00888365
Mtus2	1088.97	-0.373451	0.000111394	0.00888365
1500015O10Rik	567.399	4.27014	0.00011459	0.00909567
Rd3	59.3727	2.30726	0.000116337	0.00919116
Efcab6	171.121	-1.41939	0.000117369	0.00921258
Rdh5	250.755	3.11135	0.000117698	0.00921258
Cldn1	150.777	3.15729	0.000118289	0.00921615
Serhl	82.2137	1.18583	0.000121295	0.00940706
Nrip2	276.744	-0.608991	0.00012223	0.00942844
Kif26b	355.606	-0.620465	0.000122686	0.00942844
Lag3	138.61	1.10549	0.000123512	0.00944249
Iqub	103.438	2.30122	0.000124374	0.00944249
Dpep1	16.8824	5.09775	0.000124686	0.00944249
Cd84	86.5652	1.12145	0.000125103	0.00944249
Npy1r	519.314	-0.550501	0.000128241	0.0096363
Psap	32503.5	0.387739	0.000134113	0.010033
F11r	313.595	1.04087	0.0001365	0.01014
Prss23	541.843	1.11147	0.000136743	0.01014
Tom1l1	453.713	0.584186	0.000138932	0.0102573
Atp10d	167.647	1.57464	0.000140797	0.0103498
Ncapg2	86.5209	-0.873625	0.000143552	0.0105066
Tcn2	802.967	1.27714	0.000144441	0.0105262
Atp6ap2	4103.56	0.33011	0.000151443	0.0109421
H1fx	1178.42	-0.36559	0.000152182	0.0109456
Steap4	27.2178	3.70756	0.000152787	0.0109456
Crim1	2877.36	-0.56316	0.000153768	0.0109694
Scara5	77.6131	3.91274	0.000157142	0.0111631
Tnfrsf1a	308.485	0.663599	0.000159678	0.0112757
Rab20	20.5773	2.70252	0.000160061	0.0112757
Cd300a	31.1865	1.34555	0.000163913	0.0114991
Kl	4252.08	3.51568	0.000165808	0.0115839
Ly9	13.0116	3.29641	0.000167646	0.011626
Arpc1b	380.431	0.719508	0.000168153	0.011626
Trabd	469.88	-0.359013	0.000168472	0.011626
Gstm2	60.1915	1.15245	0.000170529	0.01172
Dbi	3123.71	0.540322	0.000171856	0.0117273
Slc39a2	71.3213	-1.20719	0.000172022	0.0117273
Oplah	646.359	0.446038	0.000174137	0.0118238
Fam46c	57.3443	1.60656	0.000179305	0.0120843
Mansc4	34.6351	2.2488	0.000179403	0.0120843
Fam178a	977.127	-0.375585	0.000181539	0.0121797
Dydc2	17.3763	3.00113	0.000182436	0.0121915
Tmem176b	819.244	0.744307	0.000186725	0.0124187
Zcchc7	513.307	-0.3792	0.000187305	0.0124187
Bmf	76.957	1.07873	0.000190633	0.0125761
Nr4a1	1475.46	-0.77338	0.000191167	0.0125761
Drc7	529.847	3.28644	0.00019391	0.0127071
Ist1	1237.48	-0.284583	0.000201396	0.0130962
Mmp2	134.858	1.48353	0.000204133	0.0131929
Dcakd	1177.21	-0.517323	0.000206104	0.0131929
Rac2	68.3326	1.01184	0.000206626	0.0131929
Ddr2	359.035	0.945002	0.000208684	0.013264
Pdlim4	206.424	0.641116	0.000215035	0.0135933
Phactr2	1400.76	1.136	0.000215473	0.0135933
Mlxipl	96.5765	0.845594	0.000216474	0.0136057
Slc38a3	1800.52	0.647205	0.000223478	0.0139939
Ctsl	2119.55	0.671327	0.000228405	0.0142496
Wdr86	135.555	4.46106	0.000229689	0.014277
Slc12a7	204.904	1.03835	0.000231425	0.0143322
Agtrap	336.02	1.00098	0.00024094	0.0148292
Slc4a2	1830.12	2.13432	0.000241204	0.0148292
Ppp1r3b	78.0243	2.15473	0.000249075	0.0151686
Cfap52	86.1189	2.41349	0.000249463	0.0151686
A2m	510.34	3.18055	0.000250352	0.0151686
Ip6k2	1617.97	-0.434465	0.000251209	0.0151686
C3ar1	51.9954	1.61335	0.000258029	0.0155249
Cd68	242.46	0.877908	0.000266986	0.0159503
Ehd3	3259.89	-0.464249	0.000271811	0.0161814
Fam73a	3049.19	0.379222	0.000273717	0.0162376
Bhlhe41	1168.93	-0.649501	0.000276393	0.016339
Pdpn	534.865	0.885186	0.000280418	0.0165192
Rpusd1	1116.98	-0.438812	0.0002828	0.0166017
Tubb4b	4883.11	0.445038	0.000284214	0.016627
Arl6ip1	5642.77	0.522352	0.000289145	0.0168572
Tnrc6c	2916.53	-0.301018	0.000299082	0.0173766
Nptx1	17254.9	-0.628423	0.000300868	0.0174204
Slc16a6	233.206	1.17152	0.000302208	0.017433
Cnnm1	3442.53	-0.381499	0.000304466	0.017433
Epn3	266.439	2.69408	0.000305143	0.017433
Celf3	4231.46	-0.437907	0.000305208	0.017433
Ifi30	81.4436	0.875519	0.000312171	0.0177706
Casp8	72.9394	1.19642	0.000313794	0.0178031
Junb	1508.66	-0.529313	0.000315708	0.0178517
Alms1	266.396	0.524707	0.000319096	0.0179832
Phyhd1	310.777	0.726967	0.00032569	0.0182614
Ftx	382.984	-0.849955	0.000326192	0.0182614
Trp73	245.469	1.67745	0.000336706	0.0187789
Clic1	232.14	0.827629	0.000337659	0.0187789
Abca1	1462.01	0.665926	0.000339873	0.0188401
Rhou	1012.18	0.344117	0.00034562	0.0190961
Prdm16	650.061	1.08557	0.000349417	0.019243
Antxr1	640.375	1.23246	0.000359166	0.0197156
Clec1a	40.514	-1.47805	0.000368893	0.0201841
Ucp2	880.649	1.22829	0.000370909	0.0202289
Prr7	1112.74	-0.395249	0.000374165	0.0203408
Sgms2	213.551	1.80075	0.000381523	0.0206003
Lbp	774.983	3.7281	0.000381936	0.0206003
Slc20a2	1430.96	0.504822	0.000382593	0.0206003
A330023F24Rik	587.288	-0.544481	0.000385115	0.0206703
Dhrs1	1117.39	0.322767	0.000395409	0.0211557
Ltbp3	1027.32	1.11663	0.000399373	0.0213003
Parvg	310.853	-0.63453	0.000402027	0.0213745
Pcdhgb2	188.021	0.487301	0.000408336	0.0216418
Oca2	50.9897	4.70002	0.000416622	0.022012
BC021891	85.1523	1.02694	0.000418102	0.0220213
Igfbp2	2301.47	2.72021	0.000420954	0.0221027
Tmem98	390.692	1.44894	0.000425542	0.0222744
Net1	780.393	-1.03968	0.000430333	0.0223735
Clu	28574.7	0.494694	0.000430412	0.0223735
Ccl3	10.3254	3.19429	0.000431404	0.0223735
Sgk3	273.069	1.19218	0.00043331	0.0224036
Sfrp1	494.553	2.14356	0.000440507	0.0226609
Rbms2	404.686	0.462947	0.000440967	0.0226609
Sh3rf2	36.4983	3.37418	0.000442602	0.022676
Irf8	168.418	0.59433	0.000444928	0.0227263
Krt9	148.273	-1.48632	0.000451441	0.0229895
Tgfbi	144.231	1.49725	0.000458267	0.023267
Efhc1	49.3457	1.87012	0.000460654	0.0233182
Sema3f	171.94	1.98212	0.000468248	0.0236068
Srebf1	1725.26	0.532524	0.000469147	0.0236068
Ctsa	2203.26	0.399133	0.000473768	0.0237352
Zfp36l2	921.256	0.320283	0.000474507	0.0237352
Pde5a	319.999	0.790439	0.00047645	0.0237621
Dct	14.1936	2.38395	0.000478164	0.0237774
Gas6	3137.47	0.930597	0.000485672	0.02403
Crb2	258.064	1.45499	0.000486087	0.02403
Pcolce	351.489	2.80665	0.000493416	0.0243213
Ins2	16.2525	5.03353	0.000498958	0.0245102
Srsf11	1898.19	-0.23223	0.00050015	0.0245102
Cfap61	21.2145	1.66914	0.000502113	0.0245353
Fgf14	537.855	-0.580827	0.000516854	0.0251829
Eps8l2	151.864	1.46179	0.00052437	0.0254756
Gpr68	330.931	-0.782642	0.000530909	0.0257194
Cul4b	1536.17	0.759171	0.000537412	0.0259601
Slc23a2	3481.64	0.483864	0.000543558	0.0261822
Atp7a	469.793	1.33983	0.000547466	0.0262955
Tapbp	747.956	0.396047	0.000550204	0.0263122
Cfh	683.18	0.753401	0.000551819	0.0263122
Ipmk	1065.58	-0.308731	0.000552483	0.0263122
Capg	59.2476	0.894364	0.000559237	0.0265591
Prpf39	672.506	-0.410731	0.000563264	0.0266754
Itgax	17.2436	2.15542	0.00056563	0.0267126
Myo5c	102.534	2.25456	0.000568877	0.0267418
Lmbrd2	977.759	0.427419	0.000569411	0.0267418
Tax1bp3	99.8922	0.888114	0.00057744	0.0269331
Thbs1	177.225	1.64274	0.000577939	0.0269331
Lamp1	7830.03	0.266814	0.00057843	0.0269331
Gfod1	3990.96	-0.450687	0.000580067	0.0269331
Cbfa2t3	1593.19	-0.661981	0.00058145	0.0269331
Msn	864.731	0.464637	0.000593891	0.0273104
Pitpnm2	7394.23	-0.524969	0.000594441	0.0273104
Ppap2a	385.651	0.614825	0.000600521	0.0275149
Abhd2	1630.48	0.973227	0.00062117	0.028382
Mest	614.171	0.936612	0.000622802	0.028382
Csf1r	2636.74	0.506272	0.000628021	0.0285429
Gusb	349.98	0.572954	0.000630332	0.0285711
Tmem176a	299.189	0.819655	0.000646368	0.0292114
A330102I10Rik	66.8413	-0.742226	0.000647913	0.0292114
Cd81	5729.73	0.289681	0.000653607	0.0293897
Gm13807	10.6038	3.47534	0.000657375	0.0294808
Cep95	221.881	-0.552779	0.000665592	0.0297233
Ccdc170	50.0413	2.25895	0.000667037	0.0297233
Fzd4	318.078	1.2869	0.000668057	0.0297233
Hspg2	626.788	1.25821	0.000671337	0.0297908
Ankzf1	335.099	-0.373529	0.000675175	0.0298827
Gprc5c	132.533	1.40422	0.000682278	0.0300866
Cgnl1	1372.49	2.03715	0.000685122	0.0300866
Bsg	12787.2	0.691781	0.00068844	0.030154
Tspo	80.2526	1.35696	0.000702685	0.0306253
Itga3	560.572	0.701075	0.000704393	0.0306253
Prelp	1385.84	1.06384	0.000704634	0.0306253
Icam1	68.0213	1.01402	0.000709195	0.0307445
Cttnbp2	3707.14	-0.644855	0.000715297	0.0309297
Klc3	55.4016	1.25369	0.000717627	0.0309513
Hcls1	154.98	0.581576	0.000719693	0.0309615
Pgbd5	4276.8	-0.456752	0.000723759	0.0310181
Myof	241.518	1.30213	0.000724679	0.0310181
Gfap	13570.9	1.05058	0.000730537	0.03115
Arglu1	1429.45	-0.394015	0.000731446	0.03115
Aldh16a1	92.9234	0.766709	0.000735182	0.0312304
Erap1	249.035	0.598751	0.00073776	0.0312614
St6galnac2	202.037	1.65092	0.00074906	0.0315819
Pgam2	115.115	-0.877778	0.000755866	0.0317896
Myo1f	96.6582	0.782736	0.00076352	0.0320318
Man2b2	894.73	0.585165	0.0007757	0.0324623
Tinagl1	234.105	1.33167	0.000778747	0.0324774
Dhrs3	436.011	0.77028	0.000779904	0.0324774
Cblb	728.272	-0.726932	0.00078948	0.0325935
Fes	104.879	0.728907	0.000789981	0.0325935
Ablim3	886.083	-0.721792	0.000790132	0.0325935
Lepr	165.42	2.99103	0.000790484	0.0325935
Rbm39	3555.58	-0.253077	0.00079233	0.0325935
Atp1b3	2052.39	0.450493	0.00079763	0.0327143
Zfp235	302.366	-0.425315	0.000799138	0.0327143
Parm1	950.598	-0.481378	0.000804304	0.0328243
Acaa2	493.226	0.867564	0.000805708	0.0328243
Tor4a	117.074	1.21043	0.000808392	0.0328545
Slc39a12	1381.64	0.484248	0.000818276	0.0331462
Il1rl2	14.8456	2.03425	0.000820982	0.0331462
Fcgrt	400.339	0.521505	0.00082145	0.0331462
Iqgap1	863.343	0.895886	0.000836645	0.033679
Psrc1	183.012	-0.880136	0.000839636	0.0337191
Srsf7	1404.76	-0.313931	0.000857839	0.0343684
Cemip	549.076	-1.01393	0.000862874	0.0344143
Mxra8	237.719	1.11157	0.000864105	0.0344143
Slain1os	13.6842	-1.70236	0.00086509	0.0344143
Defb11	10.1262	5.17071	0.00088479	0.0349938
Msrb3	230.129	0.812094	0.000885867	0.0349938
5930403L14Rik	1343.1	0.788536	0.000888002	0.0349964
Fnip2	589.645	-0.614725	0.000891315	0.0350453
Chrd	988.059	-0.871916	0.000903177	0.0354293
Smg1	3467.95	-0.336234	0.000913707	0.0356804
Nqo1	139.069	1.13784	0.000913801	0.0356804
Fzd6	290.733	0.795476	0.000925679	0.036009
Psmb8	73.1457	0.932394	0.000928604	0.036009
Herc6	130.543	0.880024	0.000931466	0.0360373
Adgre1	98.9382	0.676175	0.000936203	0.0360556
Osgep	495.256	-0.383659	0.00094213	0.036151
Cpt1a	985.043	0.829551	0.000942958	0.036151
Osbpl1a	3229.66	0.283002	0.000945305	0.036159
Kctd13	3606.31	-0.297499	0.000948083	0.0361834
Dab2	470.884	1.2071	0.000971387	0.0369893
Lama5	450.846	1.18784	0.000973779	0.036997
Nifk	615.987	-0.312508	0.000977152	0.0370419
Slmo1	681.408	-0.297523	0.000995427	0.0376503
Dbn1	8444.83	-0.313697	0.000998252	0.0376729
Clec5a	51.2684	0.850812	0.00103902	0.0391241
Plxnb2	2573.27	0.810582	0.00104235	0.0391622
Rhoc	314.073	0.607409	0.00104774	0.0392775
Cpeb1	1391.16	-0.41363	0.00108722	0.0406672
Galm	122.206	1.22123	0.00109068	0.0406688
Cirh1a	648.644	-0.34856	0.00109207	0.0406688
Ubald1	2535.46	-0.243767	0.00110011	0.0408141
Neurl3	18.8485	1.67725	0.00110367	0.0408141
Slc15a3	59.1828	1.06247	0.00110562	0.0408141
Il20rb	43.7481	-1.91638	0.00110563	0.0408141
Slco1c1	1629.88	0.821956	0.0011129	0.0409371
H2afx	775.093	-0.296877	0.00111431	0.0409371
Kcnip4	899.479	-0.587835	0.00111622	0.0409371
C1ra	50.2552	1.45189	0.00113511	0.0415396
Ankrd11	7068.06	-0.300195	0.00113965	0.0416157
Trim30a	52.0049	0.81529	0.00114785	0.0417839
Ctsb	11048.1	0.294071	0.0011492	0.0417839
Elmsan1	1007.03	-0.436945	0.00115938	0.0420634
Fcgr2b	69.3222	0.957558	0.00117244	0.0424464
Lmnb2	533.762	-0.330079	0.0011825	0.0427192
Pifo	32.4229	2.10005	0.00120325	0.0433761
Susd1	194.659	-0.671194	0.0012089	0.0434869
Bcam	506.022	0.949455	0.00122062	0.0438152
4632428N05Rik	786.375	0.381114	0.0012291	0.0440257
Syngr2	263.659	0.78475	0.00123169	0.0440257
Blnk	249.622	1.00517	0.00123699	0.0441217
Capn6	55.5489	1.75232	0.00126185	0.0448284
Ehd1	1746.45	-0.560153	0.00126215	0.0448284
Ctnnal1	465.321	1.30289	0.00126535	0.0448284
Fkbp9	1236.21	0.722851	0.00127361	0.0449538
Plxdc2	1147.5	0.465021	0.00127917	0.0450561
Muc15	13.9467	3.6086	0.00128265	0.0450849
Serpinb6a	681.166	0.48653	0.00128639	0.0451223
Slc25a42	706.147	-0.335607	0.00130529	0.0456906
4833427G06Rik	24.0478	2.85606	0.00132461	0.0462711
Cd74	102.756	1.39005	0.00133368	0.0464917
Cmtm8	36.3263	1.21751	0.00134155	0.0466701
Etfa	631.768	0.431071	0.00135999	0.0472117
Lrp5	550.415	0.65358	0.00136479	0.0472117
Hexb	1980.5	0.524392	0.0013655	0.0472117
Mrps26	1106.07	-0.247019	0.00137378	0.0473852
Rpn2	2526.48	0.267094	0.00137612	0.0473852
Adamts5	54.899	1.57478	0.00138464	0.047549
Igfbp7	503.471	1.05297	0.00138651	0.047549
Renbp	84.5459	0.808693	0.00139008	0.0475752
Safb	2940	-0.334933	0.00139302	0.0475794
Ciz1	1358.12	-0.226472	0.00140145	0.0477708
Pltp	1281.67	0.757787	0.00140454	0.0477796
Slc16a2	1828.12	0.837697	0.00141003	0.0478672
Adam17	468.091	0.440265	0.00141379	0.0478672
Mr1	197.448	0.99262	0.00143047	0.0482734
Prrg4	51.5819	2.02179	0.00144795	0.0487661
Phyhip	13645.8	-0.366355	0.00146076	0.0490996
Rilpl1	1468.05	-0.546403	0.00148146	0.0496338
Agfg2	1295.11	-0.34576	0.00148253	0.0496338
Pcolce2	325.352	2.32438	0.00148777	0.0497109
Slc25a25	1196.21	-0.264614	0.00149221	0.0497608
Pde7b	444.966	-0.732268	0.00149864	0.0498549
Chfr	586.246	-0.318778	0.00150093	0.0498549
Gpd1	2907.65	-0.48901	0.00150666	0.0499473
Cpsf6	2063.72	-0.256932	0.00152251	0.0502582
Aox1	203.12	0.997351	0.0015251	0.0502582
Spata6	119.404	1.16498	0.00152793	0.0502582
Enox1	919.068	-0.34689	0.00154536	0.050659
Nabp2	1600.96	-0.242217	0.00154611	0.050659
Gm16551	20.1849	-2.1529	0.0015525	0.0507699
Nell1	971.155	-0.362887	0.00155705	0.0508206
Nt5e	103.614	0.780645	0.0015605	0.0508349
Hexa	1380.53	0.326087	0.00159589	0.0518599
Grik2	1293.53	-0.372286	0.00160365	0.0518599
Mafb	540.416	0.355217	0.00160404	0.0518599
Lrrc23	166.575	1.41072	0.00160423	0.0518599
Col18a1	356.215	1.34647	0.00162031	0.0522797
Vamp8	248.278	1.41921	0.00162591	0.0523604
Itga9	224.292	0.638614	0.00164128	0.0527551
Amh	16.8041	-1.45074	0.00164921	0.0529092
Pdgfd	123.542	1.30131	0.00166011	0.0531582
Smpd1	2223.16	0.362324	0.00167248	0.0534529
Hspb8	354.435	0.974262	0.00172226	0.0548393
Marveld2	49.4899	1.10146	0.00172234	0.0548393
Irx2	31.2948	-5.98503	0.00173652	0.0550832
Slc12a4	804.931	0.902967	0.00175584	0.0554975
Cd164	1793.19	0.617774	0.00175615	0.0554975
Itga11	91.45	-1.13924	0.00175959	0.0555025
Pter	47.0529	0.882686	0.00176836	0.0556753
Nudt7	81.144	1.20185	0.00177239	0.0556985
Rab9b	800.888	-0.350223	0.00178051	0.0558499
Banp	722.182	-0.644631	0.00178511	0.0558906
Shkbp1	214.388	-0.571363	0.00179381	0.0559423
Itgb2	175.236	0.53556	0.00179474	0.0559423
Trem2	239.323	0.849074	0.00180094	0.0559423
Bhmt	11.8834	4.0736	0.00180586	0.0559423
Krt8	80.9315	3.10806	0.00180662	0.0559423
Steap2	627.9	2.0985	0.00181352	0.0560028
Osmr	165.517	0.582938	0.00181535	0.0560028
Tifab	82.9935	0.692149	0.00181851	0.0560028
Alox12b	111.46	-0.910389	0.0018326	0.0563341
2010320M18Rik	108.608	0.582827	0.00186415	0.0572
Fbxl7	74.2419	-0.660606	0.00187522	0.0573676
Sod3	584.212	1.26503	0.0018764	0.0573676
Ephx1	793.642	0.978715	0.00188817	0.0576233
Cab39l	1145.16	1.57506	0.00189502	0.0576244
Manba	215.604	0.621259	0.00189994	0.0576702
Mir7115	11.5062	-1.94767	0.00191454	0.0579053
Rrnad1	301.823	-0.40013	0.00191807	0.0579086
Khdrbs2	153.891	-0.522282	0.00195303	0.0587901
Slx4	589.864	-0.415631	0.00195422	0.0587901
Rhod	26.1691	2.35967	0.00196077	0.0588041
4932418E24Rik	28.2338	1.84179	0.00196164	0.0588041
Itpripl2	203.923	0.492947	0.0019712	0.0588315
Rogdi	3732.99	-0.375134	0.00197298	0.0588315
Tmem53	40.7783	1.16387	0.001973	0.0588315
Esm1	19.199	2.8251	0.00197706	0.058849
Diap2	840.044	-0.433508	0.00198066	0.0588524
Lgr6	135.21	-1.44568	0.00200678	0.0595238
Postn	93.5479	1.64595	0.00202619	0.0599944
Dennd1c	43.6102	1.24358	0.00203908	0.0602126
Llgl2	68.2342	1.64212	0.00204543	0.0602126
Car14	247.679	1.57191	0.00204579	0.0602126
H2-T24	105.774	-0.565296	0.00204781	0.0602126
Cecr2	286.317	-0.764739	0.00206298	0.0605533
Cacna1h	3341.34	-0.702238	0.00207112	0.0606871
Fastkd5	179.924	-0.518025	0.00211039	0.0617307
Bmp4	80.0581	1.1484	0.00211896	0.0618744
Cdkn1c	330.6	2.12099	0.00212864	0.0620497
Plce1	561.585	0.667381	0.00213517	0.0621331
Emc7	1166.35	0.271872	0.00214089	0.0621926
Mycbpap	116.361	1.82585	0.00214923	0.0623277
Naglu	212.656	0.718796	0.0021733	0.0628101
Tenm2	3889.56	-0.539029	0.00218023	0.0629031
Cx3cr1	1541.68	0.483389	0.00218492	0.0629308
Tbxas1	60.2554	0.760518	0.00220319	0.0633492
Wfdc2	72.2071	5.033	0.00222215	0.0637859
Ttc28	778.362	0.434576	0.00223685	0.0640992
Nhlh1	26.7694	-2.21184	0.00225447	0.0644948
Tuft1	87.7124	1.10281	0.002265	0.0646865
Foxk1	2212.77	-0.30689	0.00229452	0.0654191
Thpo	139.153	-0.942734	0.00233359	0.0662682
Dnajb5	2994	-0.456544	0.00233535	0.0662682
Jmjd6	504.177	-0.289373	0.00233607	0.0662682
Myh7b	281.528	-0.447461	0.00235959	0.0667669
Cpq	251.192	1.10126	0.00236154	0.0667669
Adamts16	52.761	-0.887326	0.00238368	0.0672747
Adgrv1	107.714	1.47922	0.00239093	0.0672747
Rp2h	460.681	0.635835	0.002392	0.0672747
Fcer1g	151.463	0.680529	0.00239542	0.0672747
Amer3	1081.64	-0.429049	0.00241181	0.0676226
B2m	1810.45	0.423145	0.00242013	0.0677437
Csf2rb	40.6958	1.05556	0.00243584	0.0680706
4833420G17Rik	581.776	-0.314361	0.00244893	0.0683234
Tmem28	421.594	-0.507323	0.00246727	0.0685678
Synm	2027.15	0.276022	0.00246947	0.0685678
Ppfia4	2541.58	-0.657137	0.00247077	0.0685678
Loxl3	132.681	0.900747	0.00247391	0.0685678
Prkag2	2418.47	-0.442501	0.00249499	0.069039
Nab2	1108.59	-0.337573	0.00252443	0.0697395
Smoc2	622.251	-0.939918	0.00255296	0.0703432
Flnc	105.932	1.25808	0.00255461	0.0703432
Mcm6	202.785	-0.877353	0.00256517	0.070349
Laptm5	1016.79	0.505689	0.0025673	0.070349
Txndc15	1107.66	0.223687	0.00257251	0.0703777
Ipw	75.3431	-0.633779	0.00257685	0.0703796
Plbd1	19.2758	1.45446	0.00258091	0.0703796
Rtn4r	2011.61	-0.441233	0.00258909	0.0704891
Trim25	189.567	0.64189	0.00259633	0.0705202
Nxn	415.793	0.92282	0.00259858	0.0705202
Dlec1	114.272	1.16704	0.00261117	0.0707203
Npy5r	87.8259	-0.906091	0.00261431	0.0707203
Cfp	146.432	-0.893167	0.00261921	0.0707395
Abca9	342.052	0.360349	0.0026352	0.0709751
Ninj1	407.531	0.710954	0.00263633	0.0709751
Rtn4rl1	2369.55	-0.359551	0.00264459	0.0710844
Vipr2	61.787	1.40364	0.00265174	0.0711636
Setd1b	1781.15	-0.301078	0.00266852	0.0715002
Katnal2	135.059	0.677154	0.00268669	0.0718731
Tm6sf2	38.1985	-1.07986	0.00270672	0.072141
Polq	68.9714	-0.722982	0.00271093	0.072141
Tgtp1	44.6794	2.37554	0.00271232	0.072141
Acnat1	11.6264	3.18657	0.00271377	0.072141
Brpf1	1010.29	-0.351424	0.00274094	0.0727102
Cldn9	13.6217	3.69089	0.00274378	0.0727102
Grn	1341.12	0.33631	0.00275766	0.0727605
Adgrg1	2531.09	0.49134	0.00276097	0.0727605
Fam189a2	312.234	0.866734	0.00276251	0.0727605
4931429I11Rik	40.1556	1.91747	0.00276289	0.0727605
Cd151	528.044	0.45317	0.0027725	0.0728999
Agpat2	34.8637	1.44771	0.00282875	0.0742634
Gfra1	1267.07	-0.549398	0.00285084	0.0747273
AF251705	59.6274	0.853565	0.00286651	0.0750218
Nfatc1	259.094	0.516372	0.00289254	0.0755844
Samd11	105.822	-0.875408	0.00289695	0.0755844
Itga5	58.7343	1.03574	0.00294719	0.0766599
Npr1	273.677	1.11736	0.0029481	0.0766599
Mmp15	928.649	0.645032	0.00295177	0.0766599
C4a	39.6132	-0.986047	0.00296262	0.0767367
Col14a1	56.0597	1.56018	0.0029638	0.0767367
Celsr1	445.003	0.472071	0.00297019	0.0767844
Pcdhgc3	2536.43	0.293194	0.0029873	0.0771088
Scube3	157.281	1.6599	0.0029974	0.0772515
Ifi27	443.768	0.839771	0.003016	0.0776127
Ccdc102a	79.4056	1.30536	0.00309161	0.0794376
Kmt2a	4641.13	-0.249774	0.00309978	0.0795264
Smpdl3a	748.23	0.654678	0.0031378	0.0802583
Clk1	1442.55	-0.478154	0.0031743	0.0810694
Capsl	120.074	1.03287	0.00318845	0.081203
Dnaaf3	47.9365	1.6296	0.00318914	0.081203
St8sia4	343.148	-0.430474	0.00322307	0.0819434
Mitf	310.446	1.09714	0.00324025	0.082033
4932438H23Rik	71.6235	1.34272	0.00324043	0.082033
Stat6	262.896	0.637722	0.00324571	0.082033
Atl3	851.744	0.297043	0.00324868	0.082033
Tspan3	5932.51	0.262442	0.00325085	0.082033
Mapk7	545.419	-0.314881	0.00326924	0.082369
Kctd4	1342.47	-0.537551	0.00327391	0.082369
Gabra4	1934.45	-0.399197	0.00328945	0.0825641
Gck	47.2626	-1.05732	0.00329221	0.0825641
Il17re	32.386	3.05777	0.00329631	0.0825641
Mtif3	286.899	-0.361425	0.00330777	0.0827285
Fam135b	530.104	-0.525183	0.00333878	0.0833099
Tia1	1390.57	-0.270493	0.00334087	0.0833099
Napepld	733.374	-0.539429	0.00335576	0.0835579
Slc7a10	792.039	0.681574	0.00336624	0.0836957
Pon2	1262.05	0.468017	0.00338858	0.0838643
Ubp1	1922.3	-0.343282	0.00339063	0.0838643
Loxl4	16.8274	1.94121	0.00339213	0.0838643
Slc28a3	47.6381	3.77315	0.00339286	0.0838643
Shroom3	228.942	1.2191	0.00340063	0.0839335
Acp5	25.1636	1.31283	0.00342012	0.0841779
Ripk4	33.3351	1.8711	0.00342185	0.0841779
Dnah11	110.589	1.89437	0.00342547	0.0841779
Eci2	618.578	0.330955	0.00343643	0.0842859
Ap5b1	100.589	0.550324	0.00343984	0.0842859
Fam161a	120.575	1.21322	0.00345868	0.0846252
Zglp1	15.3207	-1.75759	0.00346949	0.0847669
Sstr4	481.53	-0.733424	0.00348465	0.0850143
Pfkfb4	286.585	0.495221	0.0034996	0.0852561
Edc3	473.275	-0.306082	0.00351473	0.0853786
Kank1	770.596	0.623308	0.00353446	0.0856819
A230070E04Rik	185.598	-0.452104	0.00353954	0.0856819
H2-D1	277.12	0.652046	0.00354477	0.0856819
Hcrtr1	59.7331	0.929186	0.00354748	0.0856819
Frem2	143.656	0.605027	0.00357451	0.0861484
Stk39	2065.03	0.816378	0.00357938	0.0861484
Fcgr1	91.0843	0.558321	0.00358209	0.0861484
Aass	196.027	0.937268	0.0035963	0.0863675
Ubap1l	30.7955	-1.32989	0.00360502	0.086454
Hadh	527.67	0.366394	0.00363492	0.0868612
Srek1	1191.05	-0.310259	0.00363692	0.0868612
Lrrk2	828.259	0.515794	0.00363741	0.0868612
Lrriq1	101.956	1.26853	0.00365843	0.0869518
Atrnl1	2884.11	0.447626	0.00366121	0.0869518
Galnt10	340.196	0.782022	0.0036615	0.0869518
Sec14l2	1417.47	-0.321783	0.00366178	0.0869518
Gpc4	526.695	-0.631271	0.00367931	0.0872195
Tmed3	493.49	0.593546	0.00368337	0.0872195
Stat5a	52.7088	1.30588	0.00369743	0.08743
Itpkb	1353.27	0.466437	0.00374257	0.0882506
Foxo1	1100.61	-0.375865	0.00377477	0.0888858
Smim1	203.434	0.765543	0.0037841	0.0889817
Rnf152	280.068	1.15713	0.00380343	0.0892006
Nrgn	30606	-0.408325	0.00380397	0.0892006
Gm2a	1928.35	0.449091	0.00383098	0.0897096
Dach1	194.56	-0.519768	0.00384008	0.0897985
Oat	1590.27	0.216407	0.00385374	0.0899933
Nsun7	203.619	-0.526129	0.00390293	0.0908413
Gdpd3	127.161	0.574795	0.00390617	0.0908413
Zscan10	10.3921	2.69564	0.00392441	0.0911401
Jazf1	761.361	-0.296974	0.00393566	0.0911688
Map1lc3a	3045.84	0.345743	0.00395661	0.0915108
Dock8	261.56	0.464383	0.00396987	0.0915891
Grin1os	127.455	-0.709035	0.0039734	0.0915891
Pla2g12a	456.118	0.483067	0.00397625	0.0915891
Cd33	131.735	0.802004	0.00399127	0.0918101
Dusp7	1679.38	-0.475557	0.00401436	0.0922157
Smad3	1742.71	-0.651157	0.00407336	0.0933566
Cdh3	145.759	5.54373	0.00407507	0.0933566
Pole2	11.9242	1.79387	0.0040811	0.0933682
Lrrc48	224.874	0.792372	0.00409564	0.093426
Oxct1	6568.12	0.185851	0.00409616	0.093426
Plcb3	693.969	0.28733	0.0041002	0.093426
1700024P16Rik	60.1539	-0.895185	0.00410677	0.0934498
Rpusd3	169.626	-0.537633	0.00412143	0.0936329
Mxd4	755.326	-0.339307	0.00412589	0.0936329
Yap1	712.404	0.678659	0.00413323	0.0936736
Tns4	28.3604	2.56492	0.00415723	0.0940914
Tnfaip3	170.434	-0.64853	0.00417231	0.0943064
Deptor	449.396	0.793839	0.00418211	0.0944017
Glmp	711.083	0.437111	0.00419192	0.0944679
Elovl7	689.352	1.82046	0.00419621	0.0944679
Myd88	123.369	0.475652	0.00424649	0.0954726
Fam57b	1502.56	-0.337717	0.00425678	0.0955768
Otx2	310.117	3.64551	0.00428491	0.0960809
Tbc1d2	153.217	1.46065	0.0042979	0.0961422
Bag1	2424.52	-0.230855	0.00429902	0.0961422
Retsat	332.094	0.561457	0.00431693	0.0964152
Slc13a4	726.022	2.47041	0.00432792	0.0965332
Tmed10	3232.7	0.334816	0.00436618	0.097155
Pomc	85.8158	-1.69416	0.00436729	0.097155
Thap3	254.339	-0.454701	0.00439923	0.0975658
Soat1	659.653	0.365953	0.00440442	0.0975658
Tsc22d3	811.782	-0.314482	0.00440475	0.0975658
Masp1	213.73	0.493605	0.00441603	0.0975658
Phkb	1049.31	0.298928	0.0044185	0.0975658
Il17ra	273.438	0.57084	0.00442038	0.0975658
Dlx6os1	420.621	0.54124	0.00443413	0.0977417
Spint2	889.285	1.86415	0.00444153	0.0977773
Aebp1	673.741	1.16839	0.00445671	0.0979839
Tmem237	678.211	0.883163	0.00448238	0.0984202
Zbtb10	190.426	0.537947	0.00453017	0.0993405
Nwd1	2144.93	0.297665	0.0045574	0.0998082
Tekt1	119.34	1.39817	0.00457247	0.100009
Nek8	84.1931	0.810624	0.00458412	0.100054
Ciart	118.371	-0.785784	0.00458638	0.100054
Nr1d2	1633.68	-0.419642	0.00463069	0.10089
Emid1	107.788	0.647089	0.00463871	0.100935
Rab40b	765.266	-0.35713	0.00465525	0.101165
Il17rc	86.2422	1.04381	0.00467029	0.101361
Rdh10	239.791	0.556828	0.00468204	0.101486
Nudt1	58.0369	0.855863	0.00470694	0.101767
Slc1a5	38.1537	0.902255	0.004711	0.101767
Narf	1223.24	-0.267264	0.00471663	0.101767
Mylk3	28.6271	-1.46022	0.00471909	0.101767
Sh3bgrl3	2308.21	-0.294267	0.00472702	0.101771
Hist1h1c	191.337	0.801684	0.00473129	0.101771
Hyal1	118.668	0.847982	0.00474503	0.101937
Ippk	636.079	-0.601357	0.00478162	0.102592
Glycam1	13.9725	3.27755	0.004809	0.103049
Dapk1	3558.25	-0.416155	0.00484039	0.10359
Tlr1	13.7772	1.54778	0.00486529	0.103868
Vcam1	768.637	0.615847	0.00487037	0.103868
Id1	286.529	0.703492	0.00487468	0.103868
Cebpb	460.476	-0.764461	0.00487793	0.103868
Rbm12b1	113.223	-0.616989	0.00489118	0.104019
Zbtb16	1484.61	-0.661671	0.0049017	0.104112
Naga	429.392	0.57138	0.00491005	0.104147
Npy2r	796.427	-1.03712	0.00492146	0.104147
Pygl	133.443	0.70214	0.00492182	0.104147
Cox6b2	60.8585	1.49655	0.0049385	0.104369
Fam129b	878.086	0.715498	0.00496101	0.104714
P2ry6	116.388	0.757995	0.00497764	0.104934
Zbed6	555.398	-0.33291	0.00501348	0.105558
Ets2	1596.08	-0.362813	0.00503126	0.1058
Ppp1r36	50.7958	1.28072	0.00509573	0.106919
Mbnl3	11.3086	2.65675	0.00509709	0.106919
Ttf2	64.4535	1.10935	0.00514234	0.107601
Miat	6828.92	-0.669339	0.00517339	0.108117
Rhbdl3	768.956	-0.41176	0.00519313	0.108395
Hemk1	251.453	1.05487	0.00522843	0.108861
Abcd3	1690.03	0.193971	0.00523474	0.108861
Syne2	893.553	0.617441	0.0052493	0.109029
Nedd4l	4350.88	-0.450472	0.00529532	0.10985
E230013L22Rik	19.5097	6.12642	0.00532757	0.110384
Erlin2	1399.33	0.391365	0.00535375	0.110745
1700028P14Rik	38.7121	1.48898	0.0053645	0.110745
Trim67	182.312	0.465095	0.00536463	0.110745
Tgfbr2	675.437	0.531576	0.00537537	0.110831
Zswim5	571.675	-0.425198	0.00543135	0.111799
Tap1	98.7499	0.620756	0.00543555	0.111799
Tor3a	319.884	0.57999	0.00549343	0.112852
Tbl1x	690.137	0.320721	0.00554085	0.113688
Ephb4	175.111	0.591621	0.00559402	0.11464
Lrrtm1	2099.98	-0.41193	0.00560189	0.114662
Asah2	367.414	0.719976	0.00561883	0.114805
Degs1	1724.08	0.361373	0.00562245	0.114805
Dysf	111.891	0.989966	0.00564889	0.115206
Rab11fip1	176.233	1.07814	0.00565993	0.115292
Sf3b6	732.955	0.253567	0.00567878	0.11531
N4bp1	1679.87	-0.260463	0.00568494	0.11531
Kif17	492.57	-0.386305	0.00568552	0.11531
Ptgfrn	515.723	0.85758	0.00568809	0.11531
Nin	1472.65	-0.301464	0.00570034	0.11542
Tatdn3	180.137	-0.467056	0.00575012	0.116289
Map3k15	96.2043	1.30472	0.00575824	0.116314
Fbxl18	483.506	-0.344359	0.00577241	0.116461
E130309D14Rik	738.987	-0.337969	0.00581907	0.117262
Heg1	719.392	1.00428	0.00582993	0.117341
Intu	318.917	0.696449	0.00587781	0.118024
Ntrk3	1919.58	-0.364579	0.00589747	0.11806
Rbp1	400.571	1.8023	0.00589815	0.11806
Chchd7	295.693	-0.386723	0.00590056	0.11806
Fuca1	758.671	0.545626	0.00591403	0.11819
Trpm3	3529.83	1.56703	0.00594228	0.118474
Gulp1	110.099	1.03689	0.0059569	0.118626
Rilp	55.9236	1.54981	0.00596738	0.118677
Car13	38.7033	1.24823	0.00597349	0.118677
Pld4	247.849	0.484922	0.00602838	0.119627
Tti2	269.298	-0.422319	0.00606035	0.120053
Hcfc2	496.574	-0.445971	0.00606405	0.120053
Zfp286	283.975	-0.353965	0.00607695	0.120167
Mvp	207.103	0.702378	0.00612171	0.120799
Cyp4v3	239.622	0.511395	0.00612985	0.120799
Aspg	92.6811	1.08818	0.00613035	0.120799
C1rl	15.4514	2.14662	0.0061401	0.120851
Mas1	715.476	-0.564758	0.00617981	0.121491
Gm20219	42.3129	-1.0683	0.00620676	0.121726
Scn3a	1194.75	-0.348155	0.00622187	0.121726
Zfp217	140.648	0.569192	0.00622307	0.121726
0610040J01Rik	103.981	0.611982	0.00622493	0.121726
Chst1	7039.41	-0.358687	0.00622776	0.121726
1700003M02Rik	64.2104	1.81836	0.00623515	0.12173
Notch2	1283.87	0.734106	0.0062721	0.122076
Cplx2	41583.9	-0.375993	0.00627975	0.122076
Sbno2	418.16	0.400573	0.0062818	0.122076
Cpxm2	99.8304	1.75494	0.00629251	0.122144
Maf	511.041	0.416099	0.00630357	0.122218
Pnisr	2959.41	-0.255443	0.00632664	0.122525
Rsph4a	250.909	1.15215	0.00635181	0.12275
Pde4b	1941.29	0.444589	0.00635276	0.12275
Ttc23	80.0193	0.763509	0.00637979	0.123131
Anxa5	1275.93	0.36057	0.00641014	0.123576
Pnmal2	11955.9	-0.347013	0.00642102	0.123644
Tmprss11a	54.5769	4.81273	0.00643087	0.123644
Ogfod3	131.469	0.954128	0.00643558	0.123644
As3mt	250.671	0.454407	0.00644784	0.123738
Sf3a2	996.137	-0.235661	0.00649259	0.124456
Efs	378.685	0.738248	0.0065009	0.124474
Ccdc103	56.25	0.868583	0.00652826	0.124857
Timm44	916.266	-0.249493	0.00653698	0.124882
Cd9	1871.32	0.865052	0.00656434	0.125197
Cdc14b	226.605	0.733633	0.00656827	0.125197
Gpr84	26.2487	1.04383	0.00657605	0.125204
Mob2	426.032	-0.311333	0.00661536	0.125811
Gria2	15087.2	-0.362352	0.00664482	0.126229
Havcr2	109.682	0.62543	0.00667847	0.126638
Zfp354a	150.428	-0.475115	0.00668132	0.126638
Etl4	1930.92	0.345946	0.00669498	0.126662
Rbm5	2449.8	-0.328511	0.00669756	0.126662
Glb1l	151.01	0.783563	0.00672348	0.12701
Adgra2	675.422	0.508863	0.00676379	0.127629
Ccdc65	155.2	0.564931	0.00679494	0.128038
Plekhg5	3194.22	-0.637037	0.00680064	0.128038
Atp11c	508.396	1.00359	0.00680964	0.128065
Casz1	134.176	-0.488076	0.00682036	0.128124
Limd1	322.75	0.586238	0.00685235	0.128582
Rltpr	2157.01	-0.294738	0.00694376	0.130153
Sds	25.8634	-0.965054	0.00702331	0.131499
Slc7a14	4903.5	-0.406888	0.0070586	0.132013
Ttc12	82.5774	0.941507	0.00710892	0.132807
Sh3gl1	784.931	-0.332503	0.00712847	0.133025
Ndufa11	1283.82	0.239114	0.00717704	0.133784
Ccdc114	116.33	1.08514	0.00720127	0.134088
Mlxip	797.503	-0.263956	0.0072523	0.134629
Arhgef16	24.4037	2.26368	0.00725372	0.134629
Asphd2	1785.75	-0.385238	0.00725424	0.134629
Ptgs1	280.923	0.414696	0.00726291	0.134642
Acadl	1027.67	0.425337	0.00728167	0.134836
Rnf19a	1103.09	-0.405088	0.00728931	0.134836
Fam131a	9819.64	-0.374601	0.00731485	0.135161
Cys1	244.177	-0.754624	0.00733083	0.135234
Magee2	251.425	-0.42725	0.00733481	0.135234
Slit3	1673.91	-0.420933	0.0073504	0.135374
Unc5a	4399.95	-0.499717	0.00737045	0.135595
Arhgap22	120.777	0.600532	0.00738463	0.135709
H2-T23	79.788	0.751275	0.00741805	0.136011
Stk36	120.099	0.63707	0.00743454	0.136011
Tradd	109.986	0.545753	0.00744119	0.136011
D930015E06Rik	517.881	-0.465334	0.00744889	0.136011
Ap1g2	131.294	-0.653961	0.00745986	0.136011
Fzd5	66.3477	0.731256	0.00746774	0.136011
Mir1900	47.0403	-0.778483	0.00747177	0.136011
Myo18b	83.2849	-0.767249	0.00748833	0.136011
Brip1os	265.81	0.396876	0.00748956	0.136011
C230072F16Rik	39.5903	2.0378	0.00751585	0.136275
Tmem245	744.111	0.383088	0.00752023	0.136275
Il13ra1	167.21	0.5373	0.00753616	0.136277
Cd59a	382.167	1.66806	0.00753663	0.136277
Atp6v0e	331.48	0.657119	0.00755756	0.136367
Nrn1	5423.41	-0.392039	0.00757221	0.136381
Txnip	297.651	0.544062	0.00757849	0.136381
Ddx47	936.621	-0.247797	0.00758256	0.136381
Eml3	327.264	0.455489	0.00760396	0.136621
Arhgap25	104.788	0.766644	0.00762843	0.136915
Plp2	73.5503	0.720394	0.00764259	0.137024
H2-DMb1	30.0547	1.36368	0.00766581	0.137294
Rhobtb1	160.31	0.460441	0.00768099	0.137421
Cfap53	29.9861	1.77846	0.00770762	0.137651
Egfem1	154.784	-0.701871	0.00771505	0.137651
Crtap	166.074	0.810637	0.00771828	0.137651
Plekhm1	736.14	-0.285835	0.00775176	0.138102
Trerf1	942.091	-0.416154	0.00779139	0.138465
Cd44	114.588	0.953259	0.0078045	0.138465
Cpn1	19.5682	2.84453	0.007808	0.138465
Spata2l	862.109	-0.420719	0.00780929	0.138465
Add2	8524.31	-0.456381	0.0078131	0.138465
Tmed1	143.962	0.561143	0.00784228	0.138837
Zfp934	44.3735	0.832669	0.0078753	0.139276
Parp9	84.5181	0.628488	0.00788392	0.139283
Tmem59	2869.17	0.408092	0.0078967	0.139363
Vasn	263.935	0.822537	0.00792456	0.139709
Tns1	1658.37	0.74371	0.00793925	0.139822
Wls	761.261	0.673833	0.00797207	0.140254
Efhb	26.7826	1.70292	0.00801249	0.140818
Impad1	1972.25	0.214463	0.00806677	0.141625
Apobec1	50.508	1.07751	0.00808748	0.141841
Mir421	10.1543	-1.58847	0.00810708	0.142038
Aldh6a1	1377.03	0.221209	0.00813592	0.142328
Rnaset2b	105.693	0.844549	0.00814051	0.142328
Abhd3	1290.07	0.227882	0.00815457	0.142348
Zc2hc1c	72.8845	0.974364	0.00817196	0.142348
Pmel	12.228	1.37355	0.00817512	0.142348
Polr1a	1027.01	0.517493	0.00817529	0.142348
Zc3h11a	2215.84	-0.229228	0.00819813	0.142598
Arf5	2572.74	-0.170506	0.00823469	0.14297
Zmym1	531.859	-0.634188	0.00823913	0.14297
Bcl2l15	19.8598	-1.58857	0.00824486	0.14297
Fam84a	2017.54	-0.65105	0.00827192	0.143292
Ggt5	68.5863	0.981388	0.00829762	0.14359
Efna2	256.791	-0.38878	0.00831756	0.143728
Adcyap1	128.27	-1.12121	0.00832615	0.143728
Parp3	103.509	0.879829	0.00833106	0.143728
Ajuba	74.2479	1.19598	0.00834319	0.14379
Fam228a	34.4674	-0.804489	0.00838371	0.144342
Hip1r	1834.89	0.175052	0.00839729	0.144428
Mettl6	287.69	-0.291523	0.0084436	0.14493
Dmrt3	43.7511	1.07564	0.00849366	0.145641
Naalad2	43.9037	0.977872	0.00854454	0.145721
Ehd4	301.986	0.749542	0.00854477	0.145721
1810058I24Rik	319.232	0.444688	0.00855027	0.145721
Lox	21.7046	1.49844	0.00856157	0.145721
Micall2	67.6287	0.73947	0.00856223	0.145721
Mdfi	17.3463	1.23586	0.00856817	0.145721
Umodl1	37.3123	-1.33102	0.00857256	0.145721
Fam134c	1323.99	-0.183555	0.00857386	0.145721
Gad2	3433.2	0.427113	0.0085759	0.145721
Pmaip1	116.421	1.01336	0.00862001	0.146281
Col4a5	137.063	0.899184	0.00862615	0.146281
Crhr1	187.148	-0.711553	0.00864549	0.146363
Fbln5	136.217	1.03006	0.0086483	0.146363
Agap2	41760.9	-0.3425	0.00870937	0.147209
Pnn	1925.43	-0.302151	0.00871571	0.147209
Rnf220	3999.33	-0.146697	0.00872746	0.147261
Dnaic2	81.5772	1.27221	0.00874097	0.147342
Bcorl1	739.394	-0.373208	0.00875843	0.147348
Mecom	57.8125	0.711944	0.00875876	0.147348
Gm11992	64.7574	1.00954	0.0087676	0.14735
Rmi1	239.529	-0.392622	0.00880478	0.147695
Paxip1	1435.35	-0.226761	0.0088056	0.147695
Smg6	1289.05	-0.226052	0.00882754	0.147815
Hipk4	819.192	-0.363208	0.00883028	0.147815
Cped1	115.771	1.09337	0.00888095	0.148446
Cyb561	1093.31	0.785471	0.00888552	0.148446
2810454H06Rik	14.9199	1.27501	0.00889999	0.148541
Trim11	469.054	-0.278667	0.00893479	0.148874
Elf4	34.778	1.03176	0.00893756	0.148874
Tshz2	1195.75	-0.729444	0.00898908	0.149585
Ndufa1	1306.1	0.411178	0.00904218	0.150116
Kdr	650.369	0.470084	0.00904764	0.150116
Mast3	10106.3	-0.512115	0.0090617	0.150202
Luc7l	1954.95	-0.262119	0.009092	0.150557
Ppp2r5d	2601.73	-0.22048	0.00911822	0.150785
Ctnna1	2007.85	0.5197	0.00912362	0.150785
Mypop	1145.19	-0.216515	0.0091537	0.151134
Ntng1	871.164	-0.722621	0.00917833	0.151393
Prss12	501.746	0.518521	0.00919156	0.151464
Sltm	1736.23	-0.261457	0.00921379	0.151682
Tmem37	26.5558	1.40582	0.00925402	0.152196
S100a1	1332.75	0.355023	0.0092744	0.15226
Utrn	1767.04	0.322466	0.0092759	0.15226
2023-09-10	164.367	0.877992	0.00929558	0.152435
Zfp367	368.365	0.364569	0.00931985	0.152505
Ezr	2637.95	0.834358	0.00932694	0.152505
Endou	46.0145	1.38464	0.00934614	0.152672
Pcf11	819.274	-0.32767	0.00938772	0.152753
Cand2	165.824	0.597255	0.00939457	0.152753
Lamb2	965.441	0.377748	0.00939793	0.152753
Ppp1r13b	2997.42	-0.330515	0.00939971	0.152753
Erbb2	76.9601	0.788138	0.00940137	0.152753
Htra4	44.4873	-1.58093	0.00941605	0.152753
Sipa1	482.774	0.383469	0.00942154	0.152753
Gm5141	90.2549	-0.545637	0.00942338	0.152753
Fam65a	3243.75	-0.303661	0.00943669	0.152822
Slc6a20a	236.698	0.761814	0.00945065	0.152902
Btbd9	2812.31	-0.434807	0.00949377	0.153452
Synpo	5672.31	-0.377128	0.00950869	0.153547
Zfp251	1396.6	-0.328303	0.00954344	0.153852
Galk1	166.967	0.642535	0.00956327	0.153852
Trim56	124.376	0.631252	0.00956346	0.153852
Jun	3188.89	-0.377496	0.00956399	0.153852
Fuca2	990.115	0.427982	0.00961385	0.154349
Lime1	539.349	-0.498466	0.00961987	0.154349
Naip2	40.6759	0.956129	0.00962227	0.154349
Gm5607	411.719	0.531984	0.00966157	0.154832
Ifngr1	347.831	0.284475	0.00967785	0.154946
Cfap70	57.1114	1.3476	0.00970082	0.155167
Cdc25b	298.698	-0.591289	0.00973703	0.155599
Tnks1bp1	2917.09	-0.295544	0.00976606	0.155916
Loxl1	175.074	0.936733	0.00978524	0.156075
Fbxw7	3535.24	-0.279777	0.00981629	0.156162
Plek2	21.4898	2.23568	0.00981845	0.156162
Miip	211.624	-0.383675	0.00983756	0.156319
B3gat1	5857.97	-0.340003	0.00988668	0.156741
Prdm15	425.773	-0.326588	0.00988996	0.156741
Slc11a1	62.5968	1.09367	0.00990038	0.156741
Ssfa2	1736.6	0.558093	0.00990122	0.156741
Meis3	683.832	-0.356149	0.00992676	0.156852
Cdip1	4535.98	-0.226664	0.00995591	0.157166
Wdr78	341.136	0.729343	0.00997202	0.157273
Vipr1	497.286	-0.511988	0.00999899	0.157552
Dmrta2	120.818	0.764551	0.0100327	0.157834
Cygb	1788.6	-0.280113	0.0100356	0.157834
Srp54a	151.389	0.429274	0.0100971	0.158654
Cnot10	1008.63	-0.245681	0.0101382	0.159152
Nipa2	447.003	0.309507	0.0101609	0.15936
Rbbp6	2244.59	-0.213365	0.0101803	0.159517
Ttc14	1760.24	-0.308463	0.0102003	0.159682
Ctf1	38.1251	1.12156	0.0103045	0.161163
Serpinb6b	30.9391	1.10275	0.0104022	0.162542
Naaa	821.405	0.416128	0.0104389	0.162848
Slc24a1	28.753	2.64485	0.0104411	0.162848
Anxa4	152.534	0.838475	0.0104672	0.163106
Nudt16	205.753	0.410187	0.0105011	0.163409
Rasl11b	1185.71	-0.478928	0.0105094	0.163409
Arhgap20	1581.03	-0.485555	0.0105157	0.163409
Prdx1	1768.72	0.298987	0.0105604	0.163953
Patl1	626.821	-0.341951	0.01063	0.164648
Slit1	5127.47	-0.4501	0.0106312	0.164648
Fabp3	1317.21	0.209013	0.0106569	0.164648
Aoc2	78.4797	-0.629562	0.010666	0.164648
Zc3h3	291.391	-0.345463	0.0106671	0.164648
Timp3	2995.71	0.507829	0.010681	0.164648
Parva	1860.75	0.424645	0.0106818	0.164648
Adam1a	110.638	-0.630009	0.0106831	0.164648
Slc45a4	1096.95	0.295801	0.0107117	0.164939
Cd82	661.339	0.891362	0.0107416	0.165249
Papd7	1286.17	-0.221902	0.0107514	0.165249
A730017C20Rik	517.885	-0.330485	0.0107637	0.165289
Sema3c	686.592	0.451177	0.0107882	0.165514
Tunar	514.993	-0.528042	0.0108316	0.165899
Aqp11	379.711	-0.46477	0.0108329	0.165899
Nktr	2253.67	-0.272151	0.0108569	0.165991
Ccdc73	129.232	-0.516243	0.0108717	0.165991
Igfbpl1	103.269	1.20698	0.0108765	0.165991
Zfp821	717.251	-0.312346	0.0108818	0.165991
Pxdn	1477.83	-0.522053	0.0108978	0.165991
Mnt	1405.38	-0.226908	0.0109739	0.166999
Glp2r	43.8565	-1.58432	0.0110393	0.167789
Ccdc158	13.7969	1.59285	0.0110457	0.167789
Rps6kb2	513.832	-0.366051	0.0110712	0.167893
Hnrnpa3	1271.84	-0.273237	0.0110724	0.167893
Fam129a	73.949	0.740135	0.0111487	0.168898
Auts2	3502.39	-0.397324	0.0111701	0.169072
Ntrk2	18163.1	0.254638	0.0112049	0.169447
Ptbp3	752.716	-0.469533	0.0112151	0.169449
Atxn7l2	416.408	-0.370591	0.0112682	0.170099
Piezo2	47.8205	1.25397	0.011341	0.170969
Ints2	400.79	-0.324183	0.011346	0.170969
Dock2	174.354	0.594828	0.0114194	0.171921
Fxr2	3386.57	-0.158194	0.0114703	0.172414
Rap1gap	4720.16	-0.242614	0.0114781	0.172414
Narfl	495.619	-0.27773	0.0114862	0.172414
Slc16a4	96.1859	0.975831	0.0115041	0.172414
Iqcg	148.097	0.967143	0.0115133	0.172414
Itga8	307.9	-0.501723	0.0115133	0.172414
Gm38426	15.0511	3.29148	0.0115301	0.172512
5031439G07Rik	3239.56	-0.17652	0.0115487	0.172638
Tln1	1538.49	0.42097	0.0115638	0.172653
Sptlc3	21.3221	2.96677	0.0115785	0.172653
Apoc1	48.5549	1.50293	0.0115875	0.172653
Glt8d2	311.899	-0.666138	0.0115906	0.172653
Recql	372.903	0.247223	0.0116338	0.173146
Adamts18	31.6629	1.09742	0.0116769	0.173492
Irf5	116.265	0.536511	0.0116776	0.173492
Vat1l	1930.44	1.88912	0.0117042	0.173734
Itgb1	1721.36	0.300348	0.0117849	0.174472
Gclm	824.341	0.216303	0.011809	0.17456
Adra2c	759.507	-0.470724	0.0118115	0.17456
Cd180	66.6896	0.813044	0.011852	0.174936
Pdlim5	880.529	0.344085	0.0119696	0.176434
Pagr1a	779.861	-0.374223	0.012	0.176728
Gm996	3272.5	-0.385431	0.0120185	0.176846
Mst1r	44.5859	-0.854767	0.0120804	0.177603
Cxxc1	1019.33	-0.235589	0.0120977	0.177702
Ryr3	2049.53	-0.553915	0.0121897	0.178898
Gas2l2	61.8928	1.16353	0.0122622	0.179806
2310030G06Rik	35.6309	0.955692	0.012281	0.179927
Slc26a2	120.174	0.617058	0.0122936	0.179936
Celsr3	2514.49	-0.45748	0.012303	0.179936
Zfp949	606.54	-0.259295	0.012449	0.181914
St6galnac5	2841.42	-0.45494	0.0124664	0.182012
Cnot6l	1126.21	-0.276919	0.0124828	0.182093
Wasf1	8701.82	-0.453133	0.01252	0.182469
Lca5l	48.6584	0.760098	0.012538	0.182469
Dnah6	338.468	1.00283	0.0125476	0.182469
Nfe2l1	8464.89	0.171084	0.0125517	0.182469
Olig1	2918.91	0.278307	0.012574	0.182622
Pop5	952.287	-0.282967	0.0125838	0.182622
Six3	75.1455	2.46256	0.0126353	0.183212
Haus4	65.2961	0.732224	0.0126785	0.18368
Dnase1l2	49.1125	-0.878538	0.012729	0.184255
Kif9	156.122	0.92236	0.0127401	0.184258
Morc2b	26.3041	-1.01602	0.0127607	0.184397
Sphkap	5350.14	-0.529285	0.0128591	0.185503
Gcnt1	96.1905	0.584243	0.0129002	0.185878
Lrrn1	2353.89	-0.504101	0.0129071	0.185878
Ntn4	237.387	0.707509	0.0129287	0.18603
Cdhr1	306.184	0.615496	0.0129557	0.18626
Synpr	2005.78	-0.409183	0.0129969	0.186693
Entpd5	910.61	0.331694	0.0130242	0.186927
Gstcd	114.915	0.649056	0.0130437	0.187048
Ddi2	383.912	-0.291643	0.0130581	0.187096
Sesn1	1188.16	-0.318947	0.0130908	0.187405
Syne4	32.3115	-1.01743	0.013107	0.187479
G2e3	263.801	-0.282126	0.013164	0.188135
Enthd2	309.321	-0.316214	0.0131757	0.188144
Rbm10	1369.11	-0.254944	0.0131942	0.188241
Sumf1	557.602	0.397674	0.0132204	0.188262
Dpp7	378.488	0.570464	0.0132382	0.188262
Ndufc2	873.123	0.215781	0.0132524	0.188284
Alpl	294.532	0.683418	0.0133096	0.188939
3110043O21Rik	476.633	-0.239409	0.0133272	0.189029
Zfp61	314.338	-0.380034	0.0133719	0.189417
Atp13a3	1815.66	0.224406	0.013377	0.189417
4930473A02Rik	37.0964	-1.04344	0.0133927	0.189482
Usp6nl	516.784	0.386774	0.0134295	0.189844
D430042O09Rik	705.343	0.307099	0.0134528	0.190014
Nfx1	1964.9	-0.212771	0.0134923	0.190413
Pygo1	699.113	-0.446655	0.0135126	0.190541
Gfpt1	2229.18	0.240782	0.0135976	0.191309
Bhlhe40	1893.92	-0.433548	0.0135999	0.191309
Stk26	62.266	-0.841446	0.0136298	0.191309
Id2	1729.71	0.318385	0.0136304	0.191309
Brdt	340.904	-0.398557	0.013634	0.191309
Pxdc1	146.08	-0.396197	0.0136351	0.191309
Fam120c	1935.44	-0.180799	0.0137086	0.192182
Sh3bp5	2818.25	-0.574845	0.0138905	0.19441
Paqr7	1327.26	-0.224533	0.013981	0.195515
Asah1	926.575	0.28688	0.0140179	0.195868
Akap8	1544.01	-0.250902	0.0140767	0.196528
Mpp7	130.627	1.19345	0.0141236	0.196857
Cdc42bpg	246.238	0.847673	0.0141656	0.197073
Canx	8866.59	0.237223	0.0141702	0.197073
Tmem65	1511.53	0.323153	0.0141741	0.197073
Myo10	1877.03	0.469278	0.0142076	0.197377
Lactb2	278.955	0.418251	0.0144023	0.199816
Lurap1l	410.434	-0.742432	0.0144068	0.199816
Ncapd2	371.285	-0.267479	0.0144432	0.199993
Lonrf3	783.666	-0.35989	0.0145677	0.201552
Mir7220	12.6319	-1.29198	0.014591	0.201708
Slc24a5	77.2405	0.987441	0.0146091	0.201794
Ripk1	165.958	0.447918	0.0146405	0.201904
Plin3	525.619	0.555167	0.0146409	0.201904
Fam92b	19.1148	1.35066	0.0146796	0.202265
Lrp10	991.63	0.567905	0.0147016	0.202265
Sfswap	1447.21	-0.256046	0.0147158	0.202265
Ccdc125	23.5074	0.986254	0.0147243	0.202265
Tmem51	136.867	0.53564	0.0147269	0.202265
Ckmt1	4257.91	-0.205468	0.0149015	0.204331
Tll2	17.8798	1.0288	0.0150259	0.20587
Akr1b10	277.507	0.379713	0.0150566	0.205975
Usp28	434.91	-0.278293	0.015058	0.205975
Itgb8	924.654	0.556539	0.0150799	0.206042
Adamtsl2	123.863	-0.423032	0.0150872	0.206042
Mgp	212.062	0.954299	0.0151217	0.206234
Mlf1	60.3617	1.72787	0.0151361	0.206234
Zfp939	110.503	-0.422007	0.0151458	0.206234
Acvr1c	434.076	-0.710731	0.0151607	0.206234
Hist1h4i	37.7687	0.789937	0.0151876	0.206251
4930404N11Rik	360.965	-0.249884	0.0151909	0.206251
Plekho2	491.058	0.281195	0.0152001	0.206251
Plin2	135.076	0.577491	0.0152138	0.206271
Ralbp1	2027.84	-0.273398	0.0152583	0.206423
Tcea3	31.2619	2.1273	0.0152616	0.206423
Adck2	424.851	-0.280206	0.0152742	0.206427
Bgn	559.863	0.568706	0.015289	0.206457
Rai1	2631.4	-0.175795	0.0153063	0.206457
Stxbp3	521.181	0.498866	0.015313	0.206457
F730043M19Rik	315.999	-0.381687	0.0153427	0.206601
Grasp	1961.26	-0.335756	0.0153496	0.206601
Plekha5	1295.21	-0.316679	0.0153603	0.206601
Espl1	46.3362	0.927172	0.0153917	0.206858
Stra6	405.647	0.833381	0.0154116	0.206961
Adamts12	12.9704	1.65158	0.0154668	0.207538
Ehhadh	53.0725	0.947726	0.0155382	0.20833
Atox1	419.154	0.50158	0.0156022	0.209022
Acsf2	516.387	0.322122	0.0156488	0.209481
Rasl11a	127.344	-0.602835	0.0156688	0.209583
Mme	164.022	0.436875	0.015737	0.210329
Oma1	164.903	0.398104	0.0157556	0.210411
Pdcd4	2214.56	-0.22501	0.0157916	0.210726
Psme2b	24.7488	0.922046	0.0158315	0.210923
Ccdc82	392.315	-0.349562	0.01585	0.210923
Rph3al	90.2099	-0.882547	0.0158585	0.210923
Rasd2	1456.79	-0.503336	0.0158683	0.210923
Sorbs3	924.212	0.688293	0.0158688	0.210923
Ms4a6c	11.4713	1.45411	0.0158912	0.211054
Ppfibp2	336.478	0.994456	0.0159624	0.211834
C230035I16Rik	11.6618	1.42727	0.0160063	0.21225
Acad8	628.813	0.597151	0.0160278	0.212369
Ddb1	5478.54	0.188007	0.0160558	0.212572
Gad1	5389.64	0.268185	0.0160924	0.212798
Gnpda1	349.303	0.254601	0.016098	0.212798
Sh2d3c	512.405	0.474187	0.0161497	0.213293
Slitrk3	1771.36	-0.365428	0.0161606	0.213293
P3h2	126.918	0.693328	0.0161938	0.213564
Dgat2	1315.55	-0.437912	0.0162347	0.213937
Sfpq	4180.61	-0.247325	0.0162489	0.213956
Tpcn1	1696.26	0.204658	0.0162621	0.213964
H6pd	208.674	0.597556	0.0163062	0.214377
Klhl42	614.429	-0.239551	0.0163201	0.214393
Tgm2	362.716	0.436553	0.0163606	0.214758
Il1rapl2	59.5985	0.885226	0.0163804	0.214852
Cd52	25.2352	1.02288	0.0164273	0.215133
Pomgnt1	1709.39	0.392727	0.016488	0.21562
Whrn	994.471	0.69594	0.01649	0.21562
Adamtsl1	257.936	0.692938	0.0165103	0.215718
Zfp790	442.835	-0.330065	0.0165661	0.216281
Nedd9	363.434	0.506124	0.0165944	0.216422
Zcchc2	747.968	-0.253278	0.0166025	0.216422
Snrnp40	458.533	-0.27776	0.0166255	0.216555
Fam76a	1100.3	-0.248304	0.0166422	0.216605
Abat	6700.73	0.246679	0.0167286	0.217562
Mknk2	898.216	-0.242642	0.0167891	0.218013
Anpep	115.588	0.617194	0.0168278	0.218348
Ddah2	231.407	0.455755	0.0168668	0.218588
Map3k19	185.221	0.502487	0.0168722	0.218588
Nsl1	17.7482	1.05166	0.0169188	0.219025
Eci1	366.897	0.408836	0.0169609	0.219349
B3galt2	938.595	-0.525122	0.0169698	0.219349
Wnt11	19.7826	-1.65082	0.0169987	0.219555
Zscan26	1164.9	-0.196085	0.0170564	0.220132
Slc30a4	1179.7	0.234159	0.0170762	0.22022
Sgsh	196.07	0.619246	0.0171166	0.220461
Zfp444	678.512	-0.235198	0.0171333	0.220461
Rpsa	8545.23	-0.20389	0.0171483	0.220461
Rbbp8	100.332	0.656131	0.017173	0.220461
Pcdh17	2734.71	-0.225045	0.0171806	0.220461
1700109H08Rik	10.1938	-1.60758	0.0171831	0.220461
Cchcr1	73.9971	0.588642	0.0171862	0.220461
Vim	1047.57	0.578133	0.017206	0.220547
Rrbp1	1986	0.353691	0.0172638	0.22112
Fbxo10	1370.66	-0.308452	0.0173139	0.221464
2210018M11Rik	1422.29	-0.300297	0.0173168	0.221464
Pth1r	165.481	0.488224	0.0173659	0.221903
Krt2	159.43	-1.09454	0.0173774	0.221903
Tirap	104.784	0.734992	0.0173945	0.221954
Prrx2	21.2297	1.3377	0.0174356	0.222311
Fam167b	10.5703	1.34576	0.0174528	0.222362
Tmem200a	544.087	-0.448948	0.0174683	0.222392
Apoo	97.6454	0.563102	0.0175057	0.222445
Ptges	81.1433	0.628985	0.0175117	0.222445
Mesdc1	851.188	-0.312222	0.017512	0.222445
Tuba1c	772.461	0.318458	0.0175419	0.222659
4933427G17Rik	15.5076	-1.76265	0.0176064	0.22331
Gtf2f1	1807.92	-0.181931	0.0176215	0.223333
Nr1d1	4241.97	-0.341379	0.0176409	0.223412
Reln	1765.78	0.50877	0.0176741	0.223665
Prss16	23.2608	0.928063	0.0176958	0.223772
Hpgd	150.707	0.586954	0.0177322	0.223863
Gpt2	1454.57	-0.252244	0.0177332	0.223863
Slc29a4	1571.33	0.789096	0.0177427	0.223863
Spag6	180.146	0.704988	0.0177819	0.22419
Cast	207.303	0.723102	0.0178424	0.224785
Cops7b	356.271	-0.291907	0.0178677	0.22482
Spcs1	1143.43	0.207079	0.0178813	0.22482
H2-Q4	113.679	0.633157	0.0178851	0.22482
Slc4a10	4795.17	0.398813	0.0179095	0.22496
Ccdc141	478.066	0.554859	0.0179804	0.225551
Cntn1	10003.4	0.172794	0.0179832	0.225551
Fgd3	153.355	0.533241	0.018022	0.225843
Tspyl2	2787.54	-0.265804	0.0180754	0.226204
Tm2d2	1031.39	0.224124	0.0181037	0.22639
Kirrel	189.883	0.584373	0.0181432	0.226716
Vwa3a	366.281	0.623849	0.0181827	0.227042
Serpinb1b	56.4313	1.57765	0.0182001	0.227091
Mapkapk3	68.9584	0.703498	0.0182399	0.22742
Ubxn10	105.889	1.41956	0.0182834	0.227627
Gtf2ird1	534.968	0.581336	0.0183034	0.227709
Ggt1	41.5445	0.732348	0.0183525	0.228152
Ttc25	53.7459	1.06564	0.0183727	0.228234
Hyal3	18.0064	1.40048	0.0184344	0.228833
Alox5	30.5774	0.86987	0.0184563	0.228936
Pacrgl	132.949	0.383094	0.018493	0.229169
Smad6	85.331	0.875785	0.0185021	0.229169
Ergic3	2065.79	0.258194	0.0185399	0.229189
Pla2g16	800.737	0.41964	0.0185427	0.229189
Ccdc122	57.9751	0.790866	0.0186105	0.22967
Lyst	1882.3	-0.386003	0.0187374	0.231067
Lin9	113.994	-0.547041	0.0187552	0.231116
Lyplal1	169.191	0.340411	0.0187751	0.231116
Cldn3	31.5285	1.48454	0.0187823	0.231116
Mydgf	593.742	0.253586	0.0188395	0.23165
Anp32a	5149.9	-0.243867	0.0188873	0.232069
Fbxl21	82.6459	0.446891	0.018914	0.232228
Kif19a	109.952	0.8214	0.0189582	0.232603
Samd4	828.12	0.328021	0.0189879	0.232798
Acin1	2730.32	-0.263001	0.0190042	0.232829
Prdx4	177.01	0.463354	0.0190341	0.233026
Smagp	35.0433	0.870786	0.0190704	0.233204
Siglecf	17.7749	1.59817	0.0190762	0.233204
Ssrp1	2323.35	-0.174732	0.019102	0.233351
Cep290	516.357	0.452459	0.0191387	0.233424
Polr2h	251.891	-0.308877	0.0191525	0.233424
Rasa4	129.418	0.491168	0.0191633	0.233424
A830082N09Rik	540.454	-0.323242	0.0191811	0.233445
Ccdc101	231.542	0.319827	0.019224	0.233562
Ndufaf4	577.941	-0.24424	0.019238	0.233562
Tada1	521.637	-0.223924	0.0192464	0.233562
Ppl	79.1853	-0.57164	0.0192575	0.233562
Zbtb17	744.608	-0.272626	0.0192712	0.233562
H2afy2	280.854	0.438428	0.0193297	0.233891
Fadd	64.4053	0.648086	0.0193328	0.233891
Ahrr	17.1313	1.00011	0.019345	0.233891
Tm9sf2	2783.61	0.167755	0.0193658	0.233891
Catip	82.2963	1.0295	0.0193676	0.233891
B230217C12Rik	645.776	-0.309379	0.0194039	0.234162
Ccdc85b	2443.73	-0.242598	0.0194307	0.234319
Dnaic1	133.908	0.829197	0.0194705	0.234632
Ccdc107	439.849	0.462709	0.0194932	0.234738
Pcdhgc4	192.931	0.41144	0.0195573	0.235342
Paxbp1	867.248	-0.290421	0.0196049	0.235747
Kcns2	882.75	-0.551052	0.0196409	0.236012
Psd2	1550.19	0.380151	0.0196907	0.236443
Raver2	1222.71	-0.52968	0.0197306	0.236753
Ccdc24	36.8829	1.54276	0.0197732	0.237096
Atp2a3	296.79	0.57081	0.0198634	0.237971
Nup62	636.19	-0.223957	0.0198743	0.237971
Dock6	522.425	0.575532	0.0199019	0.238095
Khsrp	2414.45	-0.255336	0.019923	0.238095
Zfp551	109.118	-0.443271	0.0199269	0.238095
Fam89a	33.8726	0.744572	0.0199461	0.238155
Tmem123	483.703	0.444013	0.0200021	0.238409
Gsn	1735.83	0.619806	0.0200147	0.238409
5031414D18Rik	26.0802	1.31915	0.0200296	0.238409
Fbxl6	446.577	-0.291289	0.0200476	0.238409
Ttc39a	59.1448	0.986201	0.0200625	0.238409
Kcnh2	895.776	0.5124	0.0200731	0.238409
Lcmt2	127.536	0.502886	0.0200749	0.238409
Lrrc38	26.0462	1.3299	0.0200895	0.238409
Arhgap39	3155.43	-0.525399	0.020105	0.238409
Eno4	114.375	0.754222	0.0201083	0.238409
Htr2c	1485.66	1.52679	0.0201322	0.238525
Inpp5d	343.114	0.44055	0.0202528	0.239758
C1galt1c1	446.548	0.44437	0.0202647	0.239758
Amigo2	499.489	-0.486355	0.0202902	0.239892
Tomm34	1972.61	-0.308552	0.0203362	0.240268
Gnai3	917.344	0.269388	0.0203572	0.240349
Ptprd	4130.19	0.24975	0.0203845	0.240432
Gla	241.185	0.332313	0.0203927	0.240432
Matk	4226	-0.312222	0.02044	0.240822
Snapc4	764.893	-0.323157	0.0204688	0.240994
Rbbp7	2767.58	-0.173749	0.0205607	0.24177
Hpgds	168.647	0.448407	0.0205649	0.24177
S1pr3	228.13	0.427325	0.0205873	0.24177
Adam21	12.641	-1.26503	0.020592	0.24177
Siglech	266.519	0.471763	0.0206782	0.241977
Kazald1	44.6839	0.749087	0.0206925	0.241977
Caly	4600.08	-0.292481	0.0206936	0.241977
Eef2kmt	106.251	0.71322	0.0206972	0.241977
Ilf3	2089.68	-0.154715	0.0207058	0.241977
Rhpn2	166.287	0.688934	0.0207078	0.241977
Car12	1723.71	1.41955	0.0207098	0.241977
Akip1	70.6774	0.568452	0.0207531	0.242315
Slc33a1	555.608	0.295784	0.0208637	0.243321
Tspan18	768.883	-0.898456	0.020868	0.243321
Tmem150c	1767.75	-0.321179	0.0209479	0.244084
Ezh1	1755.23	-0.230763	0.0209713	0.244189
Dcaf13	377.784	-0.271469	0.0210327	0.244661
Fam60a	32.2285	1.52195	0.0210408	0.244661
Csrp2	156.94	0.850372	0.0210595	0.24471
Dvl2	464.58	-0.306282	0.0210883	0.24487
B4galt1	210.695	0.765128	0.0211201	0.24487
Gm20754	70.7593	-0.85847	0.021138	0.24487
Lfng	316.179	0.26489	0.0211706	0.24487
Cfap43	144.85	1.1077	0.0211789	0.24487
Gm14137	24.9477	-0.9372	0.021182	0.24487
Ubtf	3916.94	-0.23225	0.0211939	0.24487
Ccnt1	424.555	-0.269934	0.0211993	0.24487
Frk	15.7748	1.36595	0.0212122	0.24487
Cpt2	165.244	0.928998	0.0212181	0.24487
Tmem181b-ps	1001.52	-0.856262	0.0213055	0.245711
Os9	4098.18	0.224537	0.0213412	0.245955
Caps2	19.8903	1.57434	0.0213678	0.246075
1700020D05Rik	13.6113	-1.22587	0.0213808	0.246075
Nop56	1309.19	-0.265513	0.0214825	0.246742
Disc1	26.2676	-0.877867	0.0215141	0.246938
Gstm6	101.054	-0.47994	0.0216121	0.247894
Prdm5	144.63	-0.748238	0.0216711	0.248402
Rmnd5a	3138.71	-0.260142	0.0217914	0.249443
Ccdc80	194.94	0.60586	0.0218319	0.249725
Itga4	694.679	-0.514438	0.0218456	0.249725
Lmbrd1	3361.93	0.158048	0.0218682	0.249803
Setdb1	968.901	-0.21919	0.0219178	0.249803
Ifitm2	190.457	0.636897	0.0219195	0.249803
Zfp445	2773.99	-0.18918	0.0219263	0.249803
Sptb	8491.46	-0.453137	0.0219493	0.249897
1700020L24Rik	33.175	0.831273	0.0219931	0.250144
Ehf	11.0455	3.27042	0.0220071	0.250144
Ak3	1200.58	0.236549	0.0220154	0.250144
Cnn3	2492.11	0.366985	0.0220605	0.250449
Exosc6	258.502	-0.404853	0.0220718	0.250449
Cdkn2aip	355.942	-0.339155	0.0221054	0.250661
Sugct	67.7484	0.539396	0.0221941	0.251498
Mfap3	649.469	-0.386545	0.0222416	0.251867
Diap1	2165.31	-0.22295	0.0222691	0.252011
Mre11a	150.129	0.363422	0.0223211	0.252393
Mum1l1	99.3305	0.79229	0.0223328	0.252393
Mmp11	37.9977	0.806622	0.0223948	0.252776
Arhgap18	238.623	0.664414	0.0224153	0.252776
Zkscan14	155.537	-0.347139	0.0224203	0.252776
Lmtk3	7958.6	-0.292116	0.0224265	0.252776
Hprt	1925.98	0.187272	0.0224827	0.252948
Sf3b3	1744.64	-0.239186	0.0224866	0.252948
Gpnmb	104.251	0.828014	0.0225127	0.253014
Adipor1	1959.55	0.260674	0.0225394	0.253014
Zfp948	203.148	-0.366526	0.0226265	0.253678
Ldb1	2233.82	-0.165437	0.0227437	0.254822
Ly6g6e	59.496	0.80828	0.022824	0.255553
Cox7a1	24.6474	1.09523	0.0228784	0.255993
Shisa2	166.675	0.616743	0.0228967	0.256028
Klf10	659.437	-0.249395	0.0229169	0.256085
Scamp2	464.67	0.27153	0.0230068	0.256919
Tef	6994.68	-0.322422	0.0230923	0.257172
Panx2	3843.63	-0.396463	0.0231148	0.257172
1600012H06Rik	353.31	0.368045	0.0231392	0.257172
Tap2	282.431	0.548391	0.0231673	0.257172
Traf5	38.0479	0.714597	0.0231772	0.257172
Zfp248	253.533	-0.348603	0.023189	0.257172
Lmln	332.828	-0.274191	0.0231899	0.257172
Cited2	816.074	-0.327216	0.0232069	0.257172
Kdm7a	1827.08	-0.416872	0.0232185	0.257172
Zfp110	353.706	0.338128	0.0232206	0.257172
Slitrk6	39.9186	-2.27513	0.0232676	0.257172
Cbx7	1278.1	-0.17819	0.0232729	0.257172
Spag16	94.5896	2.13684	0.0232906	0.257172
Colec12	246.25	0.694345	0.0233101	0.257172
Prdx6	3480.97	0.248916	0.0233165	0.257172
Efcab1	138.439	0.71804	0.0233172	0.257172
Fscn2	14.062	1.96823	0.0233248	0.257172
Chrm2	80.8558	0.597377	0.0233336	0.257172
Efcab10	27.6779	0.794613	0.0233778	0.257491
Ubl5	1690.45	0.198209	0.0234327	0.257675
Ppfia2	4402.85	-0.402688	0.0234393	0.257675
Mtrr	469.762	-0.352989	0.0234403	0.257675
Gm5468	34.8437	0.795337	0.023495	0.258109
App	42834.4	0.152312	0.0235468	0.25851
Rasgrf1	13410.6	-0.429499	0.0236683	0.259675
Gltscr1l	1765.5	-0.230931	0.0237126	0.259993
1110007C09Rik	135.512	0.643792	0.0237871	0.260641
Myl12a	649.78	0.525703	0.0238376	0.261025
Cdc7	248.827	-0.497363	0.023869	0.261136
Hs3st2	276.582	0.777152	0.0239078	0.261286
Snora81	24.5435	-0.79703	0.0239644	0.261717
Fam222a	261.05	0.758741	0.0239782	0.261717
Rai14	237.519	0.956542	0.0240628	0.262471
4921524J17Rik	276.247	-0.427488	0.0241555	0.262997
Chst9	44.5199	-0.720168	0.0241557	0.262997
Cthrc1	103.126	0.551227	0.0241687	0.262997
Ndufb11	1439.11	0.184099	0.0241732	0.262997
Tec	59.4672	0.765059	0.0242453	0.263611
Rpn1	3232.78	0.213523	0.0243867	0.264929
Capn10	430.398	-0.268462	0.0243978	0.264929
2410004P03Rik	105.423	1.35347	0.0244524	0.265351
Alk	159.285	0.507664	0.0244991	0.265506
Fhit	52.5864	0.563332	0.0245131	0.265506
Il10rb	240.799	0.516828	0.0245138	0.265506
Fbxl16	28026.7	-0.308446	0.0245411	0.26551
2900079G21Rik	165.393	-0.412746	0.0245456	0.26551
Stac	125.835	-1.25889	0.0245665	0.265566
Efnb3	3232.74	-0.262671	0.0245959	0.265714
Slc25a23	15440.5	-0.275227	0.0246202	0.265807
Eif4enif1	1465.95	-0.198652	0.0247503	0.266938
Ap1ar	2620.8	-0.192107	0.0248025	0.266938
Prkaa2	953.086	0.20274	0.0248183	0.266938
Smarcd2	482.919	-0.439769	0.0248196	0.266938
Cxcl16	46.583	0.961045	0.0248239	0.266938
Tead3	76.4288	0.75265	0.0248484	0.266938
Arhgap9	27.4809	0.880156	0.0248513	0.266938
9430020K01Rik	2462.83	-0.311828	0.0249036	0.267331
Plekha8	416.747	-0.25926	0.0250192	0.268401
Mapk15	59.8112	1.02488	0.0250435	0.268492
Prps1l3	292.021	0.368953	0.0251135	0.269071
Baz1b	3188.78	-0.311312	0.0251771	0.269411
Tgoln1	1705.17	0.298892	0.0252319	0.269762
Serpinf1	335.595	0.526127	0.0252418	0.269762
Gpx4	5217.52	0.217292	0.0252615	0.269802
Kcnip2	3537.83	-0.329537	0.0252817	0.269847
Mblac2	669.887	-0.312191	0.0253158	0.269907
Ptchd4	123.017	-0.449092	0.0253202	0.269907
Thap6	51.4778	0.553841	0.0253352	0.269907
Tnxb	312.322	-0.905739	0.0253607	0.269954
Kcnj11	865.789	-0.449115	0.0253832	0.269954
Nsmf	21220.2	-0.392365	0.0253876	0.269954
Nacc2	3546.36	0.143414	0.0255435	0.271248
Abcc4	512.582	0.543318	0.0255444	0.271248
Rnf185	648.197	-0.233458	0.0255573	0.271248
Dlgap1	17142.7	-0.282505	0.0256012	0.271419
Igf2r	1318.41	0.352504	0.0256184	0.271419
Emx2	549.905	-0.444079	0.0256216	0.271419
Cenpv	363.136	-0.335521	0.0256582	0.271636
Magt1	540.206	0.324731	0.0256812	0.27171
Tlr6	25.7942	0.807013	0.0257533	0.27226
Zfp229	83.9665	0.550242	0.0257782	0.27226
Tgif1	42.1559	0.932134	0.0257815	0.27226
Fat1	1810.79	0.503015	0.0258096	0.272387
BC026585	184.028	0.499158	0.0258495	0.272637
Heyl	131.764	0.527779	0.0259107	0.273037
Setd1a	1728.72	-0.168026	0.0259197	0.273037
Luc7l2	3512.61	-0.171814	0.0259483	0.273168
Furin	1246.29	0.235376	0.025981	0.273342
Reep5	9199.98	0.187254	0.0260482	0.273777
Prph	34.0197	0.958416	0.0260559	0.273777
Cnnm4	487.622	-0.313315	0.0260709	0.273777
Acox2	14.6535	2.83922	0.0260983	0.273895
Ncstn	1243	0.227127	0.0261596	0.274368
Gm166	130.7	0.586199	0.0261913	0.27453
Gstm5	1871.97	0.224976	0.0262605	0.275085
Aldh2	2816.84	0.488608	0.0263019	0.275348
Mid1ip1	2182.67	0.200618	0.0263665	0.275853
Fam222b	1146.65	-0.220974	0.0264433	0.275857
Slc22a18	10.4282	1.77782	0.0264516	0.275857
1700040L02Rik	75.6923	0.952494	0.026453	0.275857
Btbd3	6134.52	-0.509218	0.0264636	0.275857
Slc12a2	2597.61	1.10087	0.0264716	0.275857
Alx4	49.1663	1.10854	0.0264811	0.275857
Sh3glb2	3277.93	-0.224446	0.0265175	0.275903
Lamb1	1264.92	0.418176	0.0265182	0.275903
Odc1	1438.16	0.337157	0.0265822	0.276114
Tgfbr3l	71.0532	-0.605172	0.0266132	0.276212
Adamtsl3	59.139	0.730051	0.0266834	0.276679
Rab11fip3	3635.35	-0.2654	0.026691	0.276679
1110017D15Rik	62.344	0.809525	0.0267303	0.276918
Arhgap42	238.639	0.606167	0.0267511	0.276964
Maats1	107.863	1.22129	0.0267727	0.276977
Cux2	844.934	0.656547	0.0267852	0.276977
Tmem173	100.425	0.483723	0.0268123	0.277088
Dnase2a	74.9093	0.586865	0.0268378	0.277181
Nucb1	2186.74	0.404003	0.0269152	0.277609
Nnt	701.593	0.372552	0.0269284	0.277609
Slc5a6	488.063	0.656572	0.0269753	0.277923
Bmp2k	588.659	0.317115	0.0270586	0.2786
Sdc2	1197.81	0.474013	0.027074	0.2786
Sez6l	8556.72	-0.264074	0.0271157	0.27868
Fbxl4	257.506	0.308073	0.0271202	0.27868
Adprhl2	433.395	-0.222436	0.0271312	0.27868
Fgfrl1	535.43	0.401664	0.0271808	0.278725
Fam69a	456.578	0.22212	0.0271863	0.278725
Zbtb11	1205.35	-0.279795	0.0272122	0.278725
Adh5	851.903	0.258227	0.027218	0.278725
Ppp1r16b	4491.5	-0.427499	0.0272686	0.278949
Zgpat	1056.03	-0.283178	0.0272729	0.278949
Cacnb2	1612.68	-0.349294	0.0273275	0.279294
Gm13889	765.526	-0.285315	0.0273447	0.279294
Pcdhb11	125.878	-0.411013	0.0273562	0.279294
Tnfaip1	1263.39	0.23058	0.0274196	0.279583
Pgk1	5528.01	0.186062	0.027434	0.279583
Ptpn18	44.5488	0.774136	0.0274341	0.279583
Ice1	2409.82	-0.296051	0.0275307	0.280399
2610008E11Rik	620.273	-0.221239	0.0275681	0.280527
Shisa5	1248.73	0.298397	0.0275765	0.280527
Btn2a2	20.1256	1.01111	0.027655	0.281157
Golph3	1856.43	0.182488	0.0276903	0.281208
Ptpre	1298.72	-0.326808	0.0277286	0.281208
Prrt1	3993.59	-0.233735	0.0277336	0.281208
Parp14	88.2414	0.46566	0.0277432	0.281208
Rtf1	2912.29	-0.179887	0.0277795	0.281291
Tpt1	9287.03	0.241223	0.0277847	0.281291
Nr4a2	1645.67	-0.385247	0.0278031	0.281309
Plekhg2	165.105	0.692346	0.0278319	0.281432
Emp2	643.852	0.342883	0.0278588	0.281535
Trim12c	96.8716	0.586304	0.027926	0.282046
Ano3	3229.87	-0.424349	0.0280393	0.282992
Foxd1	47.7246	0.699564	0.0280581	0.282992
Diras1	2600.44	-0.154473	0.0280729	0.282992
Asun	532.754	-0.228907	0.0280866	0.282992
1700026L06Rik	18.1142	1.76072	0.0281098	0.283057
Lhfpl4	3197.08	-0.243145	0.0281937	0.283733
Pkd1l3	84.1265	-0.571547	0.0282194	0.283822
1810030O07Rik	494.743	-0.20197	0.0282364	0.283824
Fzd7	418.178	0.829923	0.0282763	0.283893
Stk32a	166.82	0.713643	0.0282768	0.283893
Brd9	2050.18	-0.381688	0.0282943	0.2839
Bmp7	435.38	0.903371	0.0283147	0.283936
Cdr1	440.659	-0.381835	0.0283385	0.284006
Abcc1	571.174	0.360641	0.0284184	0.284639
C130074G19Rik	661.109	0.660336	0.0284548	0.284693
Nudt8	112.205	-0.418247	0.0284584	0.284693
Galnt12	40.8216	0.905481	0.0284825	0.284693
Med27	410.219	-0.23059	0.0284912	0.284693
Nme5	137.07	0.590762	0.028508	0.284693
Atp11a	1753.17	0.519513	0.028556	0.285004
Arhgap21	6499.14	-0.247667	0.0286524	0.285747
Tmc6	95.5501	0.584948	0.0286643	0.285747
Neurod1	691.146	-0.317788	0.0287173	0.285938
Pwp2	606.622	-0.264978	0.0287367	0.285963
A330050F15Rik	252.502	-0.55516	0.0288019	0.286302
Erbb4	601.837	0.410654	0.0288046	0.286302
Limd2	1924.59	-0.230823	0.0288384	0.28647
Rassf9	53.847	1.0786	0.028868	0.286595
Cdr2	358.379	1.41181	0.0288873	0.286618
Nfe2l2	466.261	0.494401	0.0289823	0.287392
Ctso	741.91	0.275152	0.0290155	0.287432
Ddr1	2637.64	0.462704	0.029069	0.287432
Tram1	751.312	0.290218	0.0290711	0.287432
Tgfbr3	555.085	0.667945	0.0290804	0.287432
Susd4	2344.18	-0.319285	0.0290879	0.287432
Ngfr	77.9948	1.17598	0.0291026	0.287432
Plin4	79.9689	0.836412	0.0291409	0.287615
Prokr2	109.582	-0.672136	0.0291579	0.287615
Serping1	223.639	0.773318	0.0293063	0.288911
Anxa2	269.963	0.526892	0.0293971	0.28962
4932443I19Rik	22.1719	1.17008	0.0294274	0.28962
Laptm4b	1471.38	0.376398	0.0294296	0.28962
Mycbp2	9547.28	-0.275744	0.0295911	0.29104
Ncdn	54655.5	-0.415488	0.0296229	0.291163
Relb	157.364	0.383898	0.0296381	0.291163
Pqlc3	71.539	1.12279	0.0297332	0.291771
Cfap69	207.498	0.838113	0.0297473	0.291771
Setd8	1515.7	-0.31948	0.0297615	0.291771
Unc13d	24.8162	-0.950448	0.0297691	0.291771
Iars	1442.86	0.211345	0.0298387	0.292126
Pskh1	218.687	0.59536	0.0298398	0.292126
Zfp831	1225.05	-0.334678	0.0298939	0.292486
Zfp13	568.125	-0.235684	0.0299116	0.29249
Echdc3	19.152	1.31892	0.0299325	0.292526
Egln3	167.509	0.588781	0.029973	0.292752
Apoe	53948.1	0.269141	0.0300309	0.293148
Phf2	1795.47	-0.190593	0.0300652	0.29321
Sox4	606.012	0.273351	0.030072	0.29321
Tbx2	60.6708	0.678887	0.0300981	0.293296
Rbl1	55.9996	0.669062	0.0301402	0.293368
Uhrf1	25.9293	0.760929	0.0301622	0.293413
Eif2ak2	233.522	0.47861	0.0301952	0.293565
Rnf39	68.1553	-0.513005	0.0302528	0.293723
Fbxo36	55.1905	0.92205	0.030254	0.293723
Cxcl12	1797.05	-0.280772	0.0302636	0.293723
Spp1	82.1269	0.864968	0.0302911	0.293822
Nt5dc2	206.473	0.75302	0.0303313	0.294043
Parp12	212.493	0.467259	0.0303944	0.294486
Fam19a1	1329.1	-0.349061	0.0304643	0.294994
Rs1	12.3851	1.96141	0.0304849	0.295025
Prpf3	550.596	-0.312379	0.0305719	0.295416
Ttll9	34.6472	1.32482	0.0305847	0.295416
Aagab	1623.58	-0.143505	0.0305952	0.295416
Htr5b	103.619	-0.720024	0.0306506	0.295529
Gramd1c	55.4785	0.5788	0.0306821	0.295529
Hsf1	797.32	-0.217235	0.0306877	0.295529
Ptpdc1	681.178	-0.246554	0.0307189	0.295529
Ldlrap1	85.4322	0.754224	0.0307288	0.295529
Fam78a	94.4449	-0.530296	0.030729	0.295529
Rsad2	40.7527	0.759405	0.0307293	0.295529
Gemin5	595.777	-0.193272	0.030788	0.295757
Cdc42ep3	112.765	0.778558	0.030816	0.295855
Pigp	252.239	0.417799	0.0308331	0.295855
Six5	73.7972	0.670232	0.0308918	0.296202
Prox1	1307.47	-1.33551	0.0309223	0.296202
Gal3st4	61.6791	0.741773	0.030946	0.296202
Pcgf3	1217.39	-0.221902	0.030955	0.296202
Actn4	3427.27	0.264159	0.0309885	0.296202
Grhl1	579.248	-0.52209	0.0309927	0.296202
Serpinh1	517.323	0.624975	0.0309988	0.296202
Slc38a9	394.926	-0.28304	0.0310477	0.296202
Hdac10	196.434	-0.321189	0.0310478	0.296202
Brwd3	365.931	0.69088	0.0310676	0.296202
Sox2	1444.35	0.218291	0.0310772	0.296202
St3gal1	820.95	-0.736846	0.0310796	0.296202
Tm9sf1	620.143	0.247334	0.0311398	0.296609
Zbtb8os	261.62	0.288801	0.0312044	0.297056
Gfra2	788.971	-0.512367	0.0312316	0.297148
Arsg	490.76	0.795676	0.0312905	0.297542
Sgsm2	3389.41	-0.345904	0.0313426	0.297776
Lcat	709.041	0.27922	0.0313883	0.297945
Cst3	25216.5	0.311739	0.0314045	0.297945
Yy1	1370.58	-0.160075	0.0314353	0.297945
Morn1	127.931	0.59552	0.0314386	0.297945
Gpr183	39.3813	0.671154	0.0314663	0.29804
Nfyb	1174.5	-0.373379	0.0315137	0.298321
Rad51	23.7052	0.860984	0.031567	0.298659
Gpr146	529.876	0.296477	0.0316389	0.299138
Nat10	701.502	-0.216404	0.0316531	0.299138
Zmynd12	10.6104	2.20633	0.0317196	0.2996
Oxsm	219.657	0.287226	0.0317976	0.300169
Mtmr4	2075.07	-0.226056	0.0318839	0.300729
Repin1	783.726	-0.259486	0.0318926	0.300729
Senp7	817.726	-0.198777	0.0319144	0.300768
1700003F12Rik	22.7167	-1.10186	0.0319398	0.300839
Pde7a	589.272	-0.30549	0.0319977	0.30114
Zfp207	2423.1	-0.167951	0.0320231	0.30114
Tenm4	2711.65	0.443263	0.0320354	0.30114
Cpt1c	2749.22	-0.237729	0.0320429	0.30114
Bdp1	1071.09	-0.263555	0.03209	0.301414
Phldb2	232.144	0.668639	0.0321116	0.30145
Gh	1575.86	-2.57859	0.032153	0.301671
Snx20	29.9111	0.771991	0.0321841	0.301795
Lrrn3	1605.31	-0.288059	0.032224	0.301801
Ovol1	14.7029	1.0978	0.0322289	0.301801
Cfap126	128.567	1.31966	0.0322383	0.301801
Sh3bp1	407.352	-0.2522	0.0324315	0.303416
Kank2	445.561	0.376154	0.0324508	0.303416
Vtn	1481.68	0.192157	0.0324646	0.303416
Osgin1	21.8477	1.43028	0.0325303	0.303862
Mut	1437.12	0.340269	0.0325881	0.304233
Cdc42se2	3552.29	-0.260664	0.0326566	0.304704
Crtc1	6833.76	-0.279645	0.0327236	0.305162
Rit2	1444.83	-0.319408	0.0327773	0.305494
Armc4	40.4262	1.43626	0.0328099	0.30563
Pcdh19	2230.87	-0.42627	0.0328866	0.306096
Tubgcp6	755.513	-0.214732	0.0328962	0.306096
Ccdc71l	886.638	-0.429712	0.0329443	0.306217
Hlcs	308.173	0.414281	0.0329454	0.306217
Ubb	2005.51	-0.171636	0.0329765	0.306337
Luc7l3	2540.71	-0.213532	0.0330671	0.30701
Tnpo1	997.167	0.304558	0.033098	0.307128
Gprin1	4433.74	-0.424496	0.0331752	0.307654
Pik3cg	109.111	0.535149	0.033191	0.307654
Mlc1	3827.27	0.244856	0.0332236	0.307787
Rsl24d1	765.693	-0.199997	0.0332518	0.307821
Tgfb1	213.993	0.388022	0.0332637	0.307821
Taf11	606.411	-0.235626	0.0333231	0.307909
Zfp810	355.778	0.240392	0.033324	0.307909
Nmb	45.0384	-0.584976	0.0333442	0.307909
Ptgfr	21.7764	1.20158	0.0333625	0.307909
Ppil4	1069.8	-0.190317	0.0333665	0.307909
Bbc3	195.937	-0.334246	0.0334028	0.307928
Abca7	610.952	0.375722	0.0334343	0.307981
Eml4	962.553	-0.180372	0.0334748	0.307981
D16Ertd472e	408.702	-0.417739	0.0334865	0.307981
Lsp1	59.5394	0.749996	0.0334992	0.307981
Sepp1	5976.53	0.219967	0.0334995	0.307981
C920025E04Rik	18.1203	1.85425	0.0336212	0.308932
Surf4	1666.11	0.21091	0.0336516	0.309042
Gk5	52.2204	0.64973	0.033676	0.309099
Cyth1	2072.28	-0.276635	0.0337703	0.309779
Edc4	1444.48	-0.197725	0.0337867	0.309779
Ankmy2	958.605	-0.198363	0.0338099	0.30978
Kifc2	12529	-0.353144	0.0338343	0.30978
Rapgefl1	6551.03	-0.315138	0.0338553	0.30978
Aph1c	339.231	0.441188	0.0338601	0.30978
Chn1	17154.8	-0.383365	0.0339073	0.309823
Mcee	352.202	0.313754	0.0339191	0.309823
Spns2	1471.42	-0.354705	0.0339198	0.309823
Gba2	1659.94	-0.212327	0.0339656	0.310074
Crhr2	115.531	2.06124	0.0340033	0.310224
Heph	207.551	0.402991	0.0340188	0.310224
Brwd1	2058.83	-0.175483	0.0340837	0.310259
Bloc1s1	587.121	0.340627	0.0341139	0.310259
Rin1	1884.38	-0.301967	0.0341524	0.310259
Zfp771	750.695	-0.239735	0.0341671	0.310259
Atn1	7449.62	-0.205406	0.034169	0.310259
Ccdc137	514.513	-0.284716	0.0341708	0.310259
Klhl34	1959.41	-0.358618	0.0341727	0.310259
Alyref	507.347	-0.226606	0.0341878	0.310259
Zfp638	2320.24	-0.219275	0.0342268	0.310383
Hadha	1895.91	0.274269	0.0342549	0.310383
Ick	669.078	-0.255668	0.0342565	0.310383
Pdgfrb	736.196	0.2873	0.0342854	0.310458
Nlrc3	15.2187	-1.22088	0.0343213	0.310471
Pdyn	210.817	-0.67735	0.0344067	0.311007
Atp6ap1	6870.53	0.161018	0.0344469	0.311007
E2f1	202.88	0.405404	0.0344531	0.311007
Fam118a	551.373	-0.318483	0.0344541	0.311007
Cpne6	9806.24	-0.462614	0.0345449	0.311513
Icam5	8032.74	-0.333465	0.0345653	0.311513
Plcd4	352.466	0.2669	0.0345655	0.311513
Spi1	115.394	0.536657	0.0345992	0.311594
Cfap44	250.065	0.844562	0.0346113	0.311594
1700007G11Rik	26.6185	1.32252	0.0346628	0.311806
Arhgef5	141.064	1.01144	0.0346717	0.311806
Vegfc	57.131	0.643231	0.0346929	0.31183
Mettl17	294.312	-0.32589	0.0348366	0.312955
Cbx2	60.7393	-0.585775	0.0348592	0.312993
Dennd6b	843.452	-0.410594	0.0349071	0.313256
Aff2	351.721	0.377481	0.0351368	0.31515
Zfp239	924.54	-0.228564	0.0351603	0.315194
Pcbd2	185.374	0.291208	0.0352601	0.315896
Enpp5	3740.99	0.188631	0.0352923	0.315896
Ppap2c	64.7547	0.75023	0.0352947	0.315896
Pcx	1781.94	0.229147	0.0353389	0.316124
Stxbp4	677.958	0.440755	0.0354954	0.317356
Mospd3	446.651	-0.267794	0.0355447	0.317461
Zmynd10	108.161	0.612217	0.0356081	0.31786
Syne3	69.5251	1.15772	0.0356444	0.318014
Camkv	15811.9	-0.331182	0.0356631	0.318014
Zfp35	447.196	-0.321778	0.0357044	0.318215
Mccc1	452.9	0.481815	0.03573	0.318248
Usp49	362.145	-0.335397	0.0357457	0.318248
Sbspon	26.1757	1.05815	0.035855	0.319053
Sox9	1367.66	0.326858	0.0359412	0.319652
Sdpr	233.493	0.612015	0.0360959	0.320711
Npnt	716.454	-1.15465	0.0360982	0.320711
Zfp532	1663.02	-0.217974	0.0361659	0.321143
Rbmx	1225.14	-0.301319	0.0362047	0.321155
Baiap2	7182.08	-0.336367	0.0362052	0.321155
Fmo5	108.569	0.407431	0.036236	0.32126
Traf7	928.438	-0.203631	0.036301	0.321593
Ikzf5	729.532	-0.275582	0.0363116	0.321593
Sptlc2	550.689	0.324422	0.0363433	0.321704
Hacd4	54.7838	0.558781	0.0363725	0.321794
Cmtm6	655.966	0.268984	0.0364172	0.321836
Coro6	305.526	-0.668329	0.036431	0.321836
A230065H16Rik	33.0503	2.2895	0.0364452	0.321836
Slx1b	311.415	-0.358568	0.0364533	0.321836
Creb3l1	189.044	0.704447	0.0365458	0.322316
Dchs1	593.883	0.230191	0.0365676	0.32234
Apmap	1069.05	0.263144	0.036613	0.322563
Cep19	1289.45	-0.183924	0.036631	0.322563
Dennd4b	1117.92	-0.273079	0.0366549	0.322605
2310033P09Rik	349.009	-0.248701	0.0367072	0.322897
AI450353	23.5775	-0.914363	0.0367575	0.323171
L3mbtl3	552.519	0.419996	0.0369109	0.324352
Chia1	24.9354	1.1685	0.0369629	0.324605
Lgals12	13.9689	1.41542	0.036993	0.324605
Ccnl1	605.733	-0.19399	0.0369974	0.324605
Apln	473.453	-0.405798	0.0371089	0.325097
Zfp101	139.879	-0.354246	0.0371213	0.325097
Usp50	10.8649	-1.38791	0.0371224	0.325097
Ccnf	107.515	-0.399561	0.0371429	0.325097
Plekha3	1153.65	-0.250837	0.0371495	0.325097
Slc25a39	1382.1	0.275506	0.0371827	0.325202
Ralgps2	1555.45	-0.235354	0.0372183	0.325202
Bcdin3d	71.4014	-0.546885	0.0372344	0.325202
Sema3g	115.74	0.443628	0.0372385	0.325202
Mrgbp	235.201	-0.309593	0.0373191	0.325721
Pcdhga10	212.44	0.276675	0.0373409	0.325721
4930413G21Rik	434.383	0.229094	0.0373557	0.325721
Sorbs2os	21.2135	-1.06976	0.0373771	0.325739
Camk2b	34975.5	-0.477696	0.0376476	0.327474
Fam13c	1728.16	-0.255203	0.0376685	0.327474
Hlx	32.4916	0.755548	0.0376722	0.327474
Acox1	4472.4	0.130632	0.0376857	0.327474
Qsox1	572.278	0.272519	0.0377074	0.327474
Glcci1	941.53	-0.271382	0.0377117	0.327474
Gria3	4846.05	-0.235459	0.0377834	0.327498
Frrs1	46.7303	1.16784	0.0377909	0.327498
Tmprss9	21.6077	-0.958316	0.0378409	0.327498
Chil1	250.385	0.338564	0.0378447	0.327498
Wdpcp	190.183	0.467267	0.0378737	0.327498
Cga	30.2217	-2.27558	0.0378769	0.327498
Dyrk1b	750.232	-0.24705	0.0378825	0.327498
Med20	360.012	-0.216255	0.0378888	0.327498
Txndc12	640.29	0.195267	0.0379207	0.327607
Zfp366	87.2461	-0.635716	0.037943	0.327631
Cflar	725.252	0.405953	0.0380142	0.328026
Fopnl	606.272	0.215485	0.0380605	0.328034
Prl	638.698	-1.70375	0.0381124	0.328034
Mettl21a	174.638	0.402741	0.0381249	0.328034
Dusp16	353.599	0.46984	0.0381291	0.328034
Lrig2	675.62	-0.254542	0.0381409	0.328034
Gmppa	634.024	-0.256861	0.0381619	0.328034
Med12	992.98	-0.269787	0.0381773	0.328034
Adamts1	600.026	0.710541	0.0381836	0.328034
Akap8l	1983.32	-0.259194	0.0382389	0.328342
Samd1	682.049	-0.299884	0.0383394	0.329037
Ttll3	229.787	-0.3391	0.0384244	0.3296
Smim18	59.225	0.66242	0.0384941	0.32972
Snrnp70	5208.04	-0.224676	0.0384964	0.32972
Ephb2	782.152	-0.560939	0.0384969	0.32972
4930556M19Rik	11.1769	1.21847	0.0385799	0.330264
Sgcb	1585.43	0.221337	0.0386438	0.33049
Cyp4f13	140.999	0.509759	0.0386454	0.33049
Yipf5	1144.39	0.205431	0.038766	0.331222
Arfgef2	2088.62	0.314061	0.0387703	0.331222
1700003M07Rik	415.15	-0.353078	0.0388919	0.332094
Kcnj9	2281.76	-0.559121	0.0391062	0.333452
Cyba	123.319	0.481874	0.0391363	0.333452
Ajap1	1334	-0.276148	0.0391534	0.333452
Tmem86b	74.9113	-0.59714	0.0391649	0.333452
Slc39a9	1203.59	0.219549	0.039166	0.333452
Ddx58	150.538	0.587331	0.0391859	0.333452
Col1a2	447.385	0.858537	0.039189	0.333452
Cep41	165.931	0.513918	0.0392239	0.333462
Lin7b	563.3	-0.258635	0.0392423	0.333462
BC037704	30.0096	0.700355	0.0392494	0.333462
Grm8	179.884	0.844243	0.0392991	0.333717
Mtf2	629.756	-0.185518	0.0393306	0.333746
Lgi4	961.194	0.370163	0.0393421	0.333746
Naa30	900.421	-0.166873	0.039429	0.334169
Atoh8	72.8252	0.683281	0.0394369	0.334169
Ubn2	1037.59	-0.258739	0.0394699	0.334169
Mmp17	5151.97	-0.278435	0.039471	0.334169
Irs2	1280.2	-0.223346	0.0395117	0.334309
Copb2	2519.35	0.152313	0.0395271	0.334309
Mchr1	571.733	-0.310361	0.0395481	0.33432
Usp20	2113.49	-0.195362	0.0397093	0.335347
Grin1	9298.25	-0.268341	0.0397437	0.33547
Ppil2	1428.15	-0.150036	0.0397863	0.335543
Ccpg1os	143.389	0.572549	0.039792	0.335543
Fam212a	77.356	-0.600955	0.0398339	0.335728
Hnrnpu	9979.49	-0.201445	0.0398708	0.335872
Gm15328	38.0043	-0.86373	0.0399155	0.336082
Lgr4	755.081	-0.286435	0.0399809	0.336464
Pafah2	166.065	0.605809	0.0400789	0.336815
Lypla1	593.32	0.30212	0.0400868	0.336815
Kbtbd8	151.103	-0.357552	0.0401092	0.336815
Ccdc113	99.495	1.22699	0.040119	0.336815
Suox	275.066	0.278094	0.0401474	0.336815
Dlg4	22647.9	-0.215265	0.040149	0.336815
Pttg1ip	1105.68	0.204333	0.040162	0.336815
Prpf4b	1758.5	-0.176193	0.040193	0.336892
Dnajc21	645.483	-0.402141	0.0402309	0.336892
Myo1e	448.147	0.459945	0.0402921	0.337237
Hrsp12	877.581	0.313389	0.0403835	0.33767
Dock7	792.791	0.2883	0.0404856	0.338221
Fam19a4	11.3279	-2.77427	0.0404896	0.338221
Ano10	405.925	0.290159	0.04052	0.338307
1810010H24Rik	70.9583	0.511457	0.0407542	0.340094
I830077J02Rik	16.5134	1.15606	0.0408163	0.340444
Tial1	1768.22	-0.1375	0.0409279	0.3411
St6gal1	639.016	0.546247	0.0409353	0.3411
Nbeal2	385.692	-0.21651	0.0409818	0.34132
Fgd2	111.292	0.515235	0.0410428	0.34166
Dgkh	821.289	-0.613711	0.0411164	0.342104
Fmnl3	378.969	0.32149	0.0411947	0.342535
Spef2	108.482	1.0357	0.041223	0.342535
Rbm25	2639.94	-0.166842	0.041229	0.342535
Gm1564	12.1316	1.04235	0.0412654	0.342669
Cfap45	113.236	0.911768	0.0413003	0.34279
Pnma3	582.407	-0.346645	0.0413207	0.342791
Pctp	33.613	0.950552	0.0413455	0.342829
Tceal3	3358.76	-0.223376	0.0414004	0.343116
Sp110	49.5917	0.653242	0.0414515	0.343238
Lancl3	115.462	0.557806	0.0415179	0.34343
Ccng2	1029.02	-0.370111	0.0415196	0.34343
Mrap2	149.761	1.12497	0.0415412	0.343441
Tll1	71.4303	0.535936	0.0416259	0.343973
Hspa12a	6221.82	-0.301971	0.0416949	0.344306
Cd2ap	690.875	0.445689	0.041707	0.344306
Ptpn12	777.858	-0.15978	0.041755	0.344535
Brd3	1394.5	-0.252765	0.0418803	0.34526
Actn3	30.6897	-1.16363	0.0418878	0.34526
Tmem238	85.0126	0.676565	0.0419042	0.34526
Dock10	1888.44	-0.585739	0.0419463	0.345288
Ankrd32	277.517	0.347341	0.0419484	0.345288
Dio2	1358.64	-0.339311	0.0419831	0.345405
Zfp398	297.485	-0.233393	0.0420207	0.345546
Neo1	3575.84	0.186591	0.0420472	0.345596
Tmco4	81.8069	0.71023	0.0422044	0.346478
Zfp169	211.902	-0.276553	0.0422074	0.346478
Kansl3	1879.72	-0.237947	0.0422319	0.346478
Usp15	2065.15	-0.175999	0.0422513	0.346478
Meg3	39336	-0.571742	0.0422735	0.346478
Kif16b	413.261	0.400665	0.0422773	0.346478
Ldb2	785.203	-0.547575	0.0423134	0.346605
Rnf168	866.779	-0.183303	0.0423384	0.346642
Setd6	229.59	-0.357173	0.0423845	0.346705
Cyp2u1	169.98	0.337695	0.0423896	0.346705
Usp32	3972.26	0.155516	0.0424076	0.346705
Mrpl17	510.874	0.201995	0.0424355	0.346765
Abi3bp	65.7618	0.75629	0.0424785	0.346873
Arhgef19	358.904	0.339878	0.0425139	0.346873
Ttc7	220.387	0.444485	0.0425522	0.346873
Orc2	640.146	-0.236145	0.0425701	0.346873
Etohd2	26.2406	0.985263	0.0425903	0.346873
Zbtb49	153.432	-0.358904	0.042615	0.346873
Stt3a	715.777	0.302318	0.0426167	0.346873
Sall2	2007.17	-0.277972	0.0426181	0.346873
Arhgdib	189.999	0.392389	0.0426334	0.346873
Arntl	957.421	0.319799	0.042699	0.347206
S100a6	179.465	0.35538	0.0427153	0.347206
Chdh	236.881	0.909245	0.0428122	0.347756
Tm6sf1	119.716	0.403014	0.0428241	0.347756
Crebl2	717.499	-0.230336	0.042886	0.348091
Drp2	1757.47	-0.232016	0.0429349	0.348321
Eif1b	2654.3	-0.225873	0.0429613	0.348368
Cramp1l	931.605	-0.1768	0.0430538	0.34895
Fbxo25	1269.74	-0.202228	0.0431279	0.349383
Anxa8	16.7075	1.29202	0.0432141	0.349872
Egln2	2162.01	-0.213387	0.0432503	0.349872
Map3k3	593.303	-0.286536	0.0432768	0.349894
Gse1	3833.86	-0.471644	0.0432944	0.349894
Skap2	313.871	0.278861	0.0433287	0.350004
Gadd45a	57.9823	0.806546	0.0433547	0.350047
Gpx1	983.003	0.274725	0.043389	0.350156
Klf13	5071.39	-0.295222	0.0434209	0.350247
Dhrs11	106.669	0.534686	0.0434599	0.350267
[truncated: 13,143 more rows]

## Sheet: rTg4510-Nano vs rTg4510
Gene	baseMean	log2FoldChange	pvalue	padj
Prr32	119.496	-5.77223	4.30391e-11	7.51592e-07
Ttr	79691.6	-7.90107	3.77303e-10	3.29442e-06
Fap	70.3463	-4.49945	8.30738e-09	4.83573e-05
Aqp1	352.555	-6.36204	1.66919e-08	7.28727e-05
Ltc4s	183.853	-2.83662	2.43348e-08	8.49917e-05
Tc2n	48.0661	-4.21424	2.95624e-08	8.60413e-05
Kcne2	637.499	-6.74132	3.49759e-08	8.72549e-05
Col4a4	146.676	-4.00796	5.66981e-08	0.000123765
Slc4a5	827.449	-6.66887	2.29452e-07	0.000419453
F5	1672.69	-5.80272	2.40195e-07	0.000419453
Rbm47	142.301	-3.56701	2.92583e-07	0.000464489
Tmem72	518.113	-7.12898	3.43837e-07	0.000500369
Col8a2	578.464	-3.31451	9.85248e-07	0.00130993
Steap1	85.4894	-4.95855	1.05016e-06	0.00130993
Kl	4308.16	-4.51348	1.30206e-06	0.00151585
Slc16a8	100.135	-3.45662	1.44913e-06	0.00158163
Col9a3	987.605	-2.63216	1.68848e-06	0.00165358
Col4a3	94.5488	-3.4651	1.79511e-06	0.00165358
Trpv4	375.597	-4.6133	1.79912e-06	0.00165358
Folr1	585.069	-5.23301	1.91179e-06	0.00165938
1500015O10Rik	589.976	-4.79422	2.36806e-06	0.00184014
Ackr4	55.8538	-4.22843	2.42359e-06	0.00184014
Itpripl1	143.038	-2.11226	3.78252e-06	0.00271173
Cldn2	404.628	-4.90416	3.88211e-06	0.00271173
Frem1	311.416	-2.32437	5.58164e-06	0.00374893
Enpp2	41266.5	-4.09789	5.95755e-06	0.00385321
Sostdc1	522.344	-3.86486	9.7372e-06	0.00607288
Wdr72	39.2908	-5.2541	1.02529e-05	0.006174
Tjp3	111.974	-2.15701	1.10548e-05	0.00643498
Calml4	224.306	-3.11104	1.15292e-05	0.00649464
Myo5c	101.991	-2.86079	1.4424e-05	0.00787147
Pon3	193.144	-2.35846	1.56976e-05	0.0080739
Kcnj13	608.125	-5.81778	1.57197e-05	0.0080739
Ppp1r1b	1356.93	-1.33515	1.72364e-05	0.00859999
Frmpd1os	15.6194	-5.37989	1.96871e-05	0.00954988
Mdfic	254.645	-2.1092	2.66526e-05	0.0122948
Oca2	53.7239	-4.77846	2.68879e-05	0.0122948
Pla2g5	136.408	-3.04151	2.74578e-05	0.0122948
Cdh3	152.943	-6.02747	2.83951e-05	0.0123966
Slc4a2	1945.41	-2.08916	2.92443e-05	0.0124559
Pitx2	34.8639	6.07794	3.09469e-05	0.0128673
Abca4	556.974	-3.9917	3.72193e-05	0.0151154
Slc2a12	448.467	-2.75656	4.19499e-05	0.0166493
Wdr86	143.443	-4.37613	6.95674e-05	0.0269968
Rdh5	276.147	-2.61203	7.49311e-05	0.0284461
Dmrt3	37.2864	-2.39979	0.00011457	0.0418567
Defb11	10.4651	-6.1071	0.00011505	0.0418567
Serpina3h	49.0368	1.53358	0.000118393	0.0421936
Slc31a1	865.71	-1.67417	0.000123815	0.0432437
Mansc1	194.62	-0.804449	0.000140148	0.0479882
Plcd1	285.155	-0.683283	0.000150798	0.050642
Cox8b	28.3964	-4.24722	0.000157627	0.0519367
Cldn1	164.576	-2.74458	0.000179753	0.0575288
Adcyap1	252.447	2.28908	0.000187831	0.0575288
Spint1	63.795	0.969786	0.000189463	0.0575288
Msx1	103.925	-2.34654	0.000190193	0.0575288
Lgals1	333.428	-1.24252	0.000191071	0.0575288
Krt18	153.446	-3.11838	0.000202447	0.0594624
Baiap2l1	106.748	-2.45158	0.000204303	0.0594624
Esm1	20.1479	-2.91676	0.000227775	0.0652072
Il17re	33.5724	-3.30585	0.000238179	0.06633
Sytl4	180.858	2.89614	0.000239294	0.06633
Crb3	40.1194	-2.69976	0.000263213	0.0718202
Angptl2	252.527	-2.36347	0.000308979	0.0830107
Piezo1	373.153	-1.4609	0.000317024	0.0838816
Nid2	267.019	-2.12803	0.000331522	0.0864084
Zfp667	389.3	0.466191	0.00033765	0.0867114
Slc24a1	29.3298	-3.078	0.000367358	0.0905649
St6galnac2	206.179	-1.87058	0.000370114	0.0905649
Sh3rf2	38.2801	-3.50824	0.000370953	0.0905649
Gpx8	252.284	-1.74195	0.000373399	0.0905649
Col8a1	469.377	-4.11502	0.000383135	0.0911064
Hfe	140.874	-1.48893	0.000387719	0.0911064
Slco1c1	1656.68	-0.989044	0.00039522	0.0911064
Upp1	60.8599	-1.26645	0.000397475	0.0911064
Fam46c	61.8541	-1.48993	0.000401718	0.0911064
Zfp185	191.985	-1.97984	0.000417221	0.0934093
Tmem27	16.8266	-4.50081	0.000424876	0.0934556
Slc16a6	245.154	-1.19928	0.000428131	0.0934556
Galm	125.996	-1.34834	0.000441485	0.0949024
Ins2	16.873	-6.11591	0.000445628	0.0949024
Acaa2	516.479	-0.910002	0.000475861	0.0991133
Krt8	86.3398	-2.95817	0.000477468	0.0991133
Cgnl1	1496.89	-1.81657	0.000482427	0.0991133
Acacb	351.209	-1.35882	0.000524644	0.106533
Gm11744	66.6207	-1.71094	0.00053761	0.107911
Slc28a3	50.2795	-3.79034	0.000544558	0.108064
Lpcat2	292.931	-0.604765	0.000559195	0.109722
Strip2	1277.51	-1.70303	0.000596445	0.114713
Gyltl1b	41.059	-3.3521	0.000601028	0.114713
Tmem86a	320.694	-0.663979	0.000609536	0.114713
Col17a1	33.2141	-3.09724	0.000619226	0.115038
Asb4	95.1919	3.1074	0.000631417	0.116068
Slc37a2	162.464	-1.72006	0.000669544	0.120872
Slc16a9	186.922	-1.68431	0.000684716	0.122012
Tbc1d2	149.889	-1.9297	0.000695028	0.122599
C1ql2	498.472	0.830124	0.000704984	0.123111
Ace	2355.97	-3.01851	0.00072452	0.124493
Gm14634	18.1038	1.36446	0.000727157	0.124493
Ajuba	73.6352	-1.52385	0.000942124	0.158195
Abhd2	1686.03	-1.07231	0.000983845	0.163627
Adora2b	162.757	-0.437559	0.00099771	0.164368
Cdkn1c	355.596	-1.98504	0.00102184	0.166771
Rd3	63.9727	-2.14715	0.00110268	0.178297
Cndp1	31.3679	-2.91427	0.00114675	0.181344
Fam84b	371.817	-1.5718	0.00115141	0.181344
Fxyd1	1404.19	-1.12637	0.00115268	0.181344
Bhmt	12.3779	-4.36524	0.00121272	0.189087
Pcolce2	354.377	-2.07181	0.00122924	0.189966
Steap4	29.0911	-3.51194	0.00128086	0.195165
Emp2	643.839	-0.538063	0.00129431	0.195165
Cab39l	1248.13	-1.40483	0.00129641	0.195165
Commd1	370.801	-0.327559	0.00131347	0.196044
F11r	340.499	-0.927865	0.00135321	0.200264
Chrnb3	22.5031	3.4025	0.00139321	0.202867
Sema3b	342.751	-2.29888	0.00140119	0.202867
Drc7	582.311	-2.7583	0.00142261	0.202867
Slc38a3	1935.81	-0.590624	0.00142403	0.202867
Npr1	284.321	-1.1985	0.0014405	0.202867
Rab20	21.8455	-2.62218	0.00147641	0.20626
Sgk3	293.587	-1.11704	0.00148954	0.206443
Nt5e	109.765	-0.776136	0.00156637	0.21387
Pomc	226.776	3.2621	0.00156762	0.21387
Fzd4	336.559	-1.28286	0.00159866	0.216414
Pcolce	392.102	-2.2645	0.00161855	0.217421
Lbp	843.91	-3.19085	0.00165324	0.220385
Eps8l2	163.405	-1.36798	0.00167708	0.22187
Scara5	87.8569	-2.798	0.00170966	0.224479
Cited1	45.7538	2.29617	0.00179355	0.233738
E230013L22Rik	21.958	-3.62299	0.00182323	0.235844
Fam132a	163.367	-0.748214	0.0018513	0.236072
Sowahc	663.459	-1.32484	0.0018674	0.236072
Tcerg1l	342.798	1.09208	0.00187906	0.236072
Gabrq	268.497	4.59766	0.00192423	0.24002
Rn45s	67002.5	-1.32047	0.00199513	0.247099
Acrbp	69.2419	0.754391	0.00201047	0.247246
Ccna1	33.7929	-0.916813	0.00205529	0.25099
Lgals3	46.8868	-1.27563	0.00209592	0.254174
Clu	30378.5	-0.480439	0.00213032	0.256029
Slc12a4	838.613	-0.965737	0.00214054	0.256029
Igfbp2	2473.59	-2.54329	0.0021907	0.258823
Agbl2	60.95	-1.62828	0.00220175	0.258823
Slc46a1	387.702	-0.449884	0.00220836	0.258823
5930403L14Rik	1399.4	-0.851143	0.00232539	0.270722
Cd55	217.022	-0.965191	0.00234962	0.271488
Gjb6	1172.53	0.322268	0.00236306	0.271488
Dsg2	153.875	-1.18703	0.00239686	0.271943
Gng5	375.692	-0.417679	0.00241196	0.271943
Mreg	135.389	0.800337	0.00241374	0.271943
Dct	15.9827	-1.89154	0.00246603	0.274394
Pdpn	580.278	-0.783443	0.00247737	0.274394
Atp5e	958.78	-0.334521	0.00248333	0.274394
Tcn2	875.776	-1.12914	0.00249834	0.274394
Arhgap36	304.154	3.60044	0.00252592	0.275688
Lims2	224.052	-0.371147	0.0026194	0.284116
Cpsf6	2147.12	0.20857	0.00265827	0.28517
2010204K13Rik	248.587	0.612938	0.00267572	0.28517
Ctsa	2371.97	-0.344684	0.00267812	0.28517
Dcaf11	1506.49	-0.250122	0.00269931	0.285685
Ctsd	11692.1	-0.632768	0.00275527	0.289851
Crb2	284.663	-1.23844	0.00279634	0.291164
Nlrx1	190.363	-0.488791	0.00280109	0.291164
Mab21l2	12.5059	3.94741	0.0028397	0.293431
Scn7a	115.006	1.19669	0.00286448	0.293431
Sox4	618.368	-0.395484	0.00287331	0.293431
Rbp1	433.454	-1.65156	0.00289363	0.293788
Usp2	1124.72	-0.560962	0.00297135	0.296645
Clic3	30.4019	-1.4546	0.00297763	0.296645
Sod3	616.995	-1.26861	0.00298973	0.296645
Il1r1	219.868	-1.02839	0.00301651	0.297612
Serhl	94.9912	-0.814135	0.00306212	0.297956
Gpr165	334.592	2.07619	0.00307118	0.297956
Myo7a	690.164	-1.16297	0.00312394	0.3014
Ctsc	401.815	-1.22917	0.00323555	0.310453
A330048O09Rik	29.3863	-1.11195	0.00326425	0.311495
H2-T24	109.68	0.506219	0.00331206	0.313017
Clic6	1781.02	-3.68534	0.00331605	0.313017
Scg2	5686.71	1.39374	0.00335355	0.314855
Epb4.1l4a	301.7	0.884952	0.00341678	0.319076
Glb1l2	62.3616	-1.58742	0.00345168	0.320621
Slc16a2	1835.7	-1.05876	0.00350671	0.321783
Galr1	33.5387	3.1178	0.0035336	0.321783
Elovl7	762.182	-1.54206	0.00356424	0.321783
Rab11fip1	183.24	-1.15151	0.00357343	0.321783
Igf2	6938.3	-2.57055	0.00357476	0.321783
Ssfa2	1778.32	-0.678242	0.00360481	0.321997
Arhgap28	46.4727	-1.97734	0.00362978	0.321997
P2rx5	50.7957	0.813001	0.00364494	0.321997
Sfrp1	569.576	-1.57124	0.0036634	0.321997
Fndc9	114.066	2.06227	0.00366933	0.321997
Car5b	124.047	-0.491754	0.00375084	0.327504
Mad2l1	127.528	0.5038	0.00380457	0.330543
Gpr149	57.5133	2.17882	0.00399785	0.342957
Cpt1a	1051.75	-0.792623	0.00400637	0.342957
Birc2	672.331	0.217059	0.00407408	0.345465
Acnat1	12.0367	-3.52173	0.00407523	0.345465
Atp7a	513.602	-1.17434	0.00412303	0.347829
Ern2	11.4737	3.68729	0.00423	0.354908
Klhdc7a	833.302	-0.844138	0.00428073	0.354908
Prdm4	719.374	-0.268049	0.00428825	0.354908
Smpdl3a	775.566	-0.731881	0.00435323	0.358587
H2-Q2	22.6026	3.58497	0.00446552	0.365522
Esyt3	125.166	1.69447	0.00449585	0.365522
BC021891	94.8144	-0.812327	0.00451687	0.365522
Akna	258.601	-0.598979	0.00455085	0.365522
Ntf5	26.246	-1.85271	0.00455948	0.365522
Cchcr1	75.2491	-0.735988	0.0045829	0.365522
Espl1	48.9893	-0.919332	0.00459584	0.365522
Prlr	2019.32	-3.46415	0.00460487	0.365522
Ttc23	82.3058	-0.879082	0.00466094	0.365999
Sla2	17.3386	-1.75592	0.00466825	0.365999
Igsf11	1089.43	-0.295852	0.00469915	0.366345
Slain1os	12.4646	1.42256	0.00478952	0.370667
Rab27a	325.904	0.460226	0.00479704	0.370667
1700003D09Rik	10.5235	-2.55097	0.00482304	0.371034
Sdk2	506.467	0.501035	0.00488484	0.37414
Efemp2	333.929	-0.563399	0.00492729	0.375744
Ccdc102a	89.2038	-1.02343	0.0049837	0.376408
Slc39a4	68.7823	-2.39236	0.00500303	0.376408
2010107E04Rik	905.414	-0.254174	0.00500328	0.376408
Lepr	193.24	-2.0281	0.00502222	0.376408
Ctnnal1	499.804	-1.22317	0.00505299	0.377096
Dpep1	19.1023	-3.27688	0.00513241	0.379911
Bsg	13827	-0.612166	0.00513494	0.379911
Cox6b2	62.7121	-1.64438	0.00515598	0.379911
Calb2	1963.4	1.54451	0.00525967	0.385923
Ttf2	68.5412	-1.09101	0.00529966	0.386344
Ctf1	41.352	-1.01328	0.00534059	0.386344
Ccng1	2039.87	-0.300019	0.00534084	0.386344
Oprm1	68.2583	1.5451	0.0053539	0.386344
Nek11	53.7933	-0.987811	0.00541517	0.388888
Scn9a	196.278	2.11891	0.0054337	0.388888
Trpm6	30.5253	1.46971	0.00549004	0.391316
Zim1	124.384	2.05576	0.00552085	0.391913
Epn3	307.801	-1.92711	0.00555444	0.392701
Mcee	364.153	-0.390172	0.00579092	0.405661
Agt	1313.45	1.37371	0.00581049	0.405661
Gck	84.1063	2.05118	0.00583698	0.405661
Mitf	330.841	-1.06141	0.00591189	0.405661
Abcc1	583.74	-0.479628	0.00592117	0.405661
Trpm3	3947.08	-1.26712	0.00596495	0.405661
Gas6	3414.24	-0.815121	0.00597267	0.405661
Ccdc125	25.2594	-0.930733	0.00597573	0.405661
Tbc1d9	4641.78	-0.764022	0.00597653	0.405661
Zdbf2	1194.62	1.23022	0.00606896	0.405661
Ndst4	360.317	-0.726385	0.00617036	0.405661
Atp10d	189.469	-1.2245	0.00620634	0.405661
Gm38426	15.4483	-3.76972	0.00622978	0.405661
Tspo	88.7428	-1.13949	0.00623334	0.405661
Fam196b	106.145	1.99028	0.00624057	0.405661
Tgfbi	161.501	-1.20204	0.00625045	0.405661
Acp5	27.3331	-1.20534	0.00625718	0.405661
Tbx6	15.2387	-1.23541	0.00631579	0.405661
Ezr	2688.54	-0.986508	0.00633613	0.405661
Fam227b	11.7602	1.44253	0.00635588	0.405661
Ccdc141	484.618	-0.713113	0.00639563	0.405661
A2m	581.757	-2.32154	0.00640844	0.405661
Serpine1	25.014	1.2319	0.00643941	0.405661
Tmem237	715.482	-0.89345	0.00644041	0.405661
Llgl2	71.6974	-1.67421	0.00644553	0.405661
Tacr3	95.6969	2.16045	0.00645163	0.405661
Stk32b	171.539	1.06151	0.00645835	0.405661
Ubap1l	49.1979	2.09096	0.00649234	0.405661
Tgfbr1	820.445	-0.320893	0.00652471	0.405661
B4galt1	214.766	-0.914176	0.00655326	0.405661
Ddah2	240.071	-0.52961	0.00657401	0.405661
Ephx1	844.35	-0.952287	0.00666077	0.4085
Stra6	386.165	-1.2998	0.0066668	0.4085
Shisa2	169.263	-0.77277	0.0068347	0.417323
Lamp2	2300.95	-0.579924	0.00686827	0.417385
Perp	231.692	-1.39102	0.00692216	0.417792
Tmprss11a	56.7063	-5.68084	0.00694329	0.417792
Gstm6	124.794	0.833431	0.00697217	0.417792
Tmem98	433.882	-1.19823	0.00703218	0.417792
Peg10	2135.43	2.5737	0.00708897	0.417792
Ece2	826.124	0.894444	0.00711096	0.417792
Oasl2	103.287	0.636509	0.00715136	0.417792
Pbxip1	2452.68	-0.55729	0.00715434	0.417792
Fzd6	310.437	-0.757848	0.00718534	0.417792
Lhx5	41.0989	2.30699	0.00721434	0.417792
Acad8	641.571	-0.73316	0.00722578	0.417792
Pi16	31.7489	2.04539	0.00723478	0.417792
Bmp6	554.177	-1.41442	0.00723671	0.417792
Ggh	420.05	-0.82331	0.00724876	0.417792
Thbs1	191.3	-1.51843	0.00724909	0.417792
Calcr	50.6895	4.97793	0.00731407	0.42015
Nek5	78.4491	-1.70425	0.00743933	0.425944
Spg7	1173.34	-0.270197	0.00748613	0.427223
Tgtp1	48.2456	-2.17015	0.00762035	0.433466
Fam196a	253.082	0.667364	0.00779042	0.439611
Tti2	284.302	0.411704	0.00781681	0.439611
Oplah	690.066	-0.419878	0.0078277	0.439611
Pomgnt1	1786.98	-0.436108	0.00782907	0.439611
Igsf5	12.8484	-2.35565	0.00791398	0.442955
Adgrg1	3554.4	0.341886	0.00813392	0.45381
Gm6225	14.1785	1.28149	0.00828737	0.459329
Crebbp	1756.38	0.195117	0.00829127	0.459329
Itgb5	1878.21	-0.451318	0.00833269	0.459329
Dlk1	1301.86	3.21597	0.00834712	0.459329
Nwd1	2278.12	-0.288921	0.00836435	0.459329
Ghsr	25.2373	1.93902	0.00855244	0.468064
Hemk1	265.637	-1.05933	0.00860253	0.468064
Mir6236	92.8906	-1.58743	0.00860771	0.468064
Slc6a4	25.6545	2.54194	0.00863062	0.468064
Hlx	33.9327	-0.818003	0.00870738	0.470764
Tns4	29.4145	-2.71996	0.00877421	0.472913
Celsr1	455.534	-0.588838	0.00886651	0.475878
Slc16a12	128.97	-1.48737	0.00888371	0.475878
Vamp4	1468.58	0.329578	0.00892886	0.476834
Aldh1a3	24.3015	1.01366	0.00900285	0.477911
Sytl5	229.326	0.657391	0.00900377	0.477911
Gm13807	12.1706	-2.4374	0.00907324	0.480139
Sh3d19	1005.33	-1.15939	0.00911594	0.480941
Psap	35636	-0.275903	0.00916808	0.481847
Pcdh11x	385.269	1.15998	0.00918828	0.481847
Gm1976	295.376	-0.365787	0.00922015	0.48207
Tax1bp3	111.028	-0.703199	0.00927741	0.483616
Naaa	847.094	-0.504724	0.00933931	0.485394
Sulf1	1336.73	-2.35301	0.00942164	0.486936
Loxl2	58.8621	-1.85714	0.00942475	0.486936
Rims3	516.834	1.39225	0.00945832	0.487229
Bst2	109.3	-1.16417	0.00948723	0.487281
Otx1	114.139	-0.609219	0.00953604	0.488351
Htr7	337.312	1.1536	0.00959591	0.489907
Rtl1	33.1925	1.69213	0.00966408	0.489907
Scamp2	482.354	-0.336493	0.0097198	0.490341
C2	55.7533	0.873806	0.00979608	0.490341
Drd2	149.914	1.65401	0.00980091	0.490341
Capn6	61.6598	-1.4664	0.0098544	0.490341
Slit2	1371.58	0.503116	0.0099146	0.490341
Vwa3a	373.762	-0.758769	0.00992944	0.490341
Wwc2	1482.09	-0.330941	0.00994861	0.490341
Lama5	493.085	-1.03371	0.00999149	0.490341
Kctd1	1858.59	-0.566994	0.00999607	0.490341
Irs4	380.165	4.87134	0.0100381	0.491022
6330403K07Rik	4762.79	0.860002	0.0101821	0.496674
Il11ra1	384.191	-0.488641	0.0102374	0.497981
Mmp2	153.348	-1.11746	0.0103106	0.500151
Tekt2	55.2216	1.55175	0.010384	0.502317
Mansc4	41.6042	-1.41815	0.0104152	0.502434
Bicd1	1103.39	0.328607	0.0104542	0.502923
Yap1	755.895	-0.670311	0.0107289	0.514724
Ppp1r3b	89.6472	-1.58617	0.0107586	0.514734
Hint2	235.599	-0.324283	0.0110065	0.524566
Zfp788	617.058	0.269372	0.0110242	0.524566
Oprk1	74.7043	2.19681	0.0110905	0.526285
Med12l	1102.31	0.33702	0.0112742	0.532111
Iqub	121.406	-1.56989	0.0115204	0.53857
Dleu2	99.3709	-0.557192	0.0115695	0.53857
Fam120c	2131.83	0.284787	0.0116392	0.53857
Glmp	760.442	-0.404492	0.011674	0.53857
Mars2	180.651	-0.436571	0.011694	0.53857
3110043O21Rik	522.885	0.328854	0.0117093	0.53857
Cldn3	33.6982	-1.42754	0.0117525	0.53857
Kndc1	4268.48	0.417808	0.0117671	0.53857
Itga5	68.4114	-0.660713	0.0117702	0.53857
Cbln1	612.77	2.51533	0.0117841	0.53857
Nexn	87.5953	1.70028	0.011818	0.53857
Acss3	67.6994	-1.39096	0.0118766	0.53857
Boc	397.59	-0.588395	0.0119474	0.53857
Gmnc	64.0641	-1.42556	0.0119649	0.53857
Otx2	336.007	-3.20151	0.0120184	0.53857
Slc30a4	1243.91	-0.247872	0.0120333	0.53857
Resp18	1324.07	1.52989	0.0120364	0.53857
Lmx1a	64.158	-2.3232	0.0121029	0.53857
Tac1	230.097	1.58439	0.0121228	0.53857
Fscn2	14.5336	-2.11045	0.0121431	0.53857
Pcdhgc3	2727.51	-0.244921	0.0121607	0.53857
Kcnu1	46.4383	0.641991	0.0121757	0.53857
Zbtb26	195.384	0.398781	0.0121817	0.53857
Sgms2	242.889	-1.37277	0.0122107	0.53857
Muc15	15.5429	-2.80809	0.0122345	0.53857
Grid2ip	114.005	1.52433	0.0122437	0.53857
Brwd3	373.402	-0.828587	0.0122784	0.538737
Pltp	1368.4	-0.723479	0.012415	0.543366
Rhod	29.5781	-1.82749	0.0125276	0.54506
Npc2	1618.91	-0.485784	0.0125379	0.54506
Slc29a4	1604.25	-0.930782	0.0125656	0.54506
Sv2c	506.59	0.976422	0.0125785	0.54506
Dhrs3	502.738	-0.460663	0.0127022	0.546821
Marveld2	56.4732	-0.78451	0.0127131	0.546821
Inmt	25.4841	-2.35073	0.0128184	0.549994
Hsd3b7	187.743	-0.532532	0.0129467	0.55344
Rilp	59.231	-1.53377	0.0129621	0.55344
Cd63	1678.93	-0.539856	0.0132043	0.562405
Gpx3	723.134	2.56125	0.0133375	0.565229
Cnot6l	1161.84	0.207698	0.0133768	0.565229
9530036O11Rik	14.47	1.48359	0.0134064	0.565229
Greb1	42.0748	2.23047	0.0134311	0.565229
Pcdhb10	149.398	0.401992	0.0134324	0.565229
Nnat	9540.12	0.902542	0.0134694	0.565425
Gch1	48.6146	1.25757	0.0135833	0.567748
Klhl28	293.968	0.262199	0.0135898	0.567748
Cdyl	234.048	-0.440972	0.0137004	0.571003
Tbcel	1546.95	-0.612942	0.0138279	0.573581
Best3	41.0582	-1.80416	0.014035	0.58079
Dnah1	362.085	1.12037	0.0140919	0.581766
Rnf123	1609.67	-0.188184	0.0142188	0.584515
Rnaset2b	113.363	-0.788565	0.0142391	0.584515
Myl4	41.6775	-0.859424	0.0142589	0.584515
Stat6	284.392	-0.558728	0.0143333	0.586189
Klc3	60.5827	-1.09013	0.0144938	0.590155
S100a1	1452.97	-0.262168	0.0145463	0.590155
Zfp750	14.9638	1.37215	0.0145655	0.590155
Baiap3	1216.68	3.02886	0.0149221	0.601775
A730017C20Rik	875.663	1.37796	0.0149272	0.601775
Tunar	625.341	0.84903	0.0149877	0.601775
2023-09-10	173.494	-0.884881	0.0149901	0.601775
Fbxo10	1542.74	0.461517	0.0150874	0.602844
Pter	53.2719	-0.62066	0.0151201	0.602844
Vamp8	276.228	-1.16163	0.0152288	0.602844
Celf6	961.836	0.923997	0.0152438	0.602844
Adam21	12.4885	1.1247	0.01528	0.602844
Gabre	94.4021	3.71913	0.0153181	0.602844
Adamts1	601.116	-0.925022	0.0153481	0.602844
Dnajb14	687.257	0.281824	0.0153952	0.602844
Chrna3	37.6971	1.50842	0.0155142	0.602844
Tenm1	1033.24	0.799725	0.0155405	0.602844
Sc5d	1121.35	0.271117	0.0155586	0.602844
Tor3a	345.281	-0.510891	0.0155881	0.602844
Chga	4345.33	0.459368	0.0155937	0.602844
Rp2h	501.08	-0.536112	0.0155952	0.602844
Mfsd7c	85.0357	-0.833072	0.015603	0.602844
Pcdhac1	54.011	-0.792954	0.0156381	0.602844
Tmem194	120.478	-0.365752	0.0159413	0.608752
Syt6	305.919	0.892049	0.0159536	0.608752
Man2b1	1265.77	-0.375951	0.016043	0.608752
Wfdc2	77.479	-4.40531	0.016084	0.608752
Usp29	1124.6	1.29258	0.0161209	0.608752
Gpr179	62.7464	1.59074	0.0161277	0.608752
Glt28d2	17.4505	-1.56423	0.01614	0.608752
Slc23a2	3821.82	-0.362226	0.016301	0.613501
Frem3	74.5856	1.52814	0.016424	0.6168
Card10	266.591	0.472563	0.0165815	0.621381
Cfap52	107.917	-1.28882	0.0166323	0.62152
Lars2	2635.86	-1.065	0.0166564	0.62152
Gpc3	189.27	1.58932	0.0167153	0.622387
Gprc5c	147.382	-1.15487	0.0167854	0.623667
Ttll4	277.257	-0.366361	0.0168584	0.624059
Mapk13	11.662	-1.38901	0.0168776	0.624059
Fars2	345.625	-0.401476	0.0169032	0.624059
Sbno2	456.228	-0.305365	0.0170174	0.626678
Fkbp9	1354.11	-0.593709	0.0170459	0.626678
Rgag1	63.1592	1.6833	0.0171732	0.629914
Hadh	570.674	-0.298418	0.0172616	0.629914
Prr5	192.398	0.711786	0.0173532	0.629914
Dmrta2	130.461	-0.688645	0.0173858	0.629914
Jrkl	197.2	0.347728	0.0173864	0.629914
Cd33	144.849	-0.658998	0.0177892	0.640124
Gm5124	494.597	0.55427	0.017888	0.640124
Ppapdc2	1343.57	-0.425502	0.017923	0.640124
Fras1	472.664	-1.02196	0.0179338	0.640124
Pla2g12a	497.791	-0.380347	0.0179615	0.640124
Sqrdl	140.722	-0.492792	0.018057	0.64222
Zfp791	125.357	0.45079	0.0181842	0.643211
Hfe2	10.013	1.97696	0.0181928	0.643211
5330434G04Rik	149.027	0.427967	0.0182109	0.643211
Ifi27	481.586	-0.740364	0.0182322	0.643211
Nrp2	2545.36	0.342942	0.0184028	0.647919
Rilpl2	284.81	-0.585322	0.0185129	0.6498
Atp11c	544.802	-0.944692	0.0185306	0.6498
Nrip2	341.796	0.956364	0.0186062	0.651143
Aass	215.847	-0.775127	0.0187044	0.653271
Bphl	475.701	-0.348274	0.0188658	0.65696
A830082N09Rik	601.895	0.451087	0.0188996	0.65696
Prps2	756.421	-0.701949	0.018931	0.65696
Peg3	6214.18	0.96797	0.0189605	0.65696
Mob1b	333.648	-0.430182	0.0190109	0.657402
Gprasp2	3052.48	0.945501	0.019081	0.658521
Mdn1	1676.21	0.356471	0.0192115	0.661473
Pdlim4	232.573	-0.429	0.0192423	0.661473
D630024D03Rik	15.6562	-2.41403	0.0192832	0.661578
Nap1l5	9175.66	1.08407	0.0193386	0.661911
Cntrob	342.932	0.414245	0.0195774	0.665807
Med20	386.992	0.253661	0.0196801	0.665807
Ide	1407.08	0.458367	0.019687	0.665807
Gm14164	22.6464	1.62209	0.0197028	0.665807
Ehf	12.1591	-2.6902	0.0197365	0.665807
Tmem184a	36.8211	-2.76148	0.0197743	0.665807
Aox1	228.938	-0.739371	0.0198027	0.665807
AW551984	622.365	2.75279	0.0198259	0.665807
0610040J01Rik	110.761	-0.588692	0.0198869	0.666574
A730020E08Rik	57.8835	0.666336	0.0199587	0.6677
Chid1	1094.86	-0.184644	0.0200178	0.668397
Pom121	2589.52	0.210489	0.020082	0.668738
Tmem255a	1458.95	1.35087	0.0201046	0.668738
Rgag4	574.8	1.18283	0.0202035	0.670747
Pln	47.5012	1.14588	0.0203514	0.673099
Myrip	1734.24	-0.369473	0.0204335	0.674537
Zfp46	899.554	-0.316074	0.0205254	0.676291
Col14a1	65.1024	-1.09151	0.0206463	0.678171
4833427G06Rik	27.6079	-2.06292	0.0206601	0.678171
Mlf1	69.1678	-1.27708	0.0208314	0.682512
Rftn1	448.013	0.464579	0.0209979	0.686389
Flrt2	1501.71	-0.357335	0.0210347	0.686389
Nap1l3	1070.37	0.543494	0.0210677	0.686389
Mapk4	1384.02	-0.632165	0.0211561	0.687646
Aldh16a1	107.136	-0.461996	0.021185	0.687646
Zfp703	730.72	-0.374489	0.0212382	0.688094
Sema4a	832.714	0.591488	0.0213734	0.691117
D030068K23Rik	61.2841	0.640578	0.0214264	0.691117
Slco3a1	1344.22	0.15968	0.0215911	0.69421
Nalcn	3343.17	0.446147	0.0216287	0.69421
Lrp5	599.726	-0.548301	0.0216655	0.69421
Iqgap1	965.411	-0.678339	0.02176	0.69596
Rreb1	1538.29	0.393901	0.0218325	0.696346
Hyal1	134.093	-0.600124	0.0218564	0.696346
Rit2	1875.54	0.809803	0.021958	0.696346
Hs3st1	446.604	-0.499463	0.0219591	0.696346
Rab9b	979.096	0.699932	0.0219714	0.696346
Igf2os	15.5402	-1.83579	0.0222106	0.701381
Id2	1829.82	-0.32443	0.0224468	0.706216
Was	56.9372	-0.636936	0.022485	0.706216
Pak3	3833.8	0.492016	0.0225277	0.706287
Lrrc38	26.8204	-1.48743	0.0227197	0.707557
Cep170	2329.84	0.33905	0.0227695	0.707557
Mipol1	74.9559	0.428806	0.0227703	0.707557
Ubxn11	211.454	-0.808154	0.0227784	0.707557
Prl	1547.94	3.13349	0.0227822	0.707557
BC089491	12.5303	2.11832	0.0228113	0.707557
Cd300a	39.1004	-0.63389	0.0229713	0.710438
Srrm4	1100.26	0.393499	0.0229856	0.710438
Susd2	186.768	1.59284	0.0230712	0.711823
Atp6v0e	358.362	-0.578177	0.0231176	0.711999
Elmo3	112.801	-0.683158	0.0232492	0.714414
Ndn	3475.94	0.818562	0.0232779	0.714414
Ifit3	103.456	0.616907	0.0233189	0.714417
Slc24a5	82.8315	-0.925937	0.0234137	0.714815
Loxl4	19.5981	-1.3682	0.023479	0.715312
Plxnb1	3743.27	-0.135228	0.0235119	0.715312
B630019K06Rik	978.379	0.813872	0.0237337	0.716214
Spint2	1031.39	-1.32612	0.0237432	0.716214
Spin2c	129.93	0.678443	0.0237459	0.716214
Zfp451	655.103	0.286969	0.0237654	0.716214
Sacm1l	1862.58	0.288113	0.0238725	0.716214
Eif4ebp1	50.5673	-0.703076	0.0238889	0.716214
Pcdh17	3450.55	0.662414	0.0239107	0.716214
Itgb8	975.861	-0.566164	0.023957	0.716371
Wdr63	90.9881	-1.40348	0.0240471	0.717464
Tph2	43.4007	1.75311	0.0241313	0.717464
Fam126b	2618.73	0.273418	0.0241695	0.717464
Trim12a	36.8918	-0.783458	0.0242608	0.718078
Snrpb	976.638	-0.295868	0.0243679	0.720029
Gas2l2	66.3164	-1.10096	0.0245527	0.720807
Ar	879.098	0.490647	0.0246026	0.720807
Ahi1	6894.84	0.981849	0.0246652	0.720807
Akip1	75.8181	-0.514743	0.024822	0.720807
Mex3b	542.544	-0.43357	0.024857	0.720807
Tmem205	268.95	-0.390789	0.0250489	0.720807
D430042O09Rik	745.616	-0.313388	0.0250781	0.720807
Lrig2	710.387	0.233991	0.0251275	0.720807
Rprd2	1392.91	0.19134	0.0251281	0.720807
Trappc6a	113.629	-0.427851	0.0251498	0.720807
Gtse1	14.5486	-1.21808	0.0251769	0.720807
Gnpnat1	187.439	0.329372	0.0252125	0.720807
Ppp1r1a	1807.18	-0.606501	0.0252253	0.720807
Aff4	6797.99	0.172969	0.0252406	0.720807
Tmem130	5969.17	1.16576	0.0252437	0.720807
Cntnap4	653.938	0.55362	0.0253213	0.720807
Trpc7	149.793	1.08041	0.0253237	0.720807
Spcs1	1224.81	-0.173248	0.0253386	0.720807
Fam178a	986.545	0.249752	0.0253714	0.720807
Rpl10	2815.09	-0.130512	0.0254107	0.720807
Rragb	1637.93	0.364853	0.0254231	0.720807
Ankrd55	119.575	1.26421	0.0254262	0.720807
Stk39	2257.74	-0.688274	0.0255824	0.721187
Jakmip3	833.473	0.180782	0.0256611	0.721609
Kif26b	351.84	0.454149	0.0258039	0.723308
Anxa4	164.378	-0.762684	0.0258043	0.723308
Plin3	552.914	-0.575563	0.0259029	0.724907
Rps14	2649.93	-0.245741	0.0263126	0.735194
Plxnb2	2876.53	-0.601876	0.0264771	0.738609
Fgl2	82.9592	0.813291	0.0265845	0.740422
Btbd11	687.596	0.841995	0.0266898	0.74091
Atp2b3	7185.54	-0.569537	0.0267505	0.74091
Fezf1	43.8963	4.98903	0.0267527	0.74091
Slc9a3r1	1345.25	-0.238993	0.0267717	0.74091
Tbca	643.724	0.259394	0.0268627	0.742034
Glb1l	164.658	-0.66819	0.0269689	0.742034
Usp37	647.41	0.270622	0.0269737	0.742034
Zfhx3	816.577	1.4525	0.0269823	0.742034
Amy1	249.338	0.780201	0.0270274	0.742105
Scml4	183.62	0.806784	0.0271207	0.743499
Vat1	1823.94	1.21979	0.0274442	0.751188
Snx1	1592.38	0.2499	0.0275792	0.753702
Otud1	467.56	-0.484114	0.0276319	0.753961
Cngb1	65.8356	2.16095	0.0277069	0.75483
C230035I16Rik	13.4408	-1.00796	0.0278062	0.756354
Tmem26	19.2675	2.71001	0.0280641	0.760607
Il10ra	137.274	-0.554754	0.0281081	0.760607
Eno3	105.036	0.566774	0.0281311	0.760607
Loxhd1	10.4808	2.66677	0.0281367	0.760607
Shroom3	259.677	-0.905789	0.0282389	0.761184
Scn3a	1283.63	0.383411	0.0282578	0.761184
Sycp2	26.4101	0.816399	0.0283202	0.761184
Disp2	11236.6	0.383127	0.0283324	0.761184
Crispld2	96.0843	0.988422	0.0285605	0.766133
Cst3	26534.1	-0.333535	0.0288439	0.772547
Ppdpf	736.722	-0.192536	0.0289249	0.773531
Siah3	81.053	0.73571	0.0290971	0.774896
Map3k14	115.194	-0.353685	0.0290992	0.774896
Dzip3	2253.38	0.405911	0.0291507	0.774896
Usp36	751.841	0.229618	0.0291847	0.774896
Fbn1	397.57	-0.836213	0.0291978	0.774896
Polr1a	1106.55	-0.455464	0.029295	0.776296
Otx2os1	11.3662	-2.77322	0.0293865	0.776352
Grik2	1332.38	0.297512	0.0294068	0.776352
Tifa	139.306	-0.457113	0.0294765	0.776352
Scube3	174.345	-1.39083	0.0295269	0.776352
Mpp6	1225.07	0.406565	0.0295381	0.776352
Nts	143.511	1.6851	0.0295639	0.776352
Crhr2	128.901	-1.6914	0.029667	0.776914
Tor4a	135.776	-0.808558	0.0298448	0.776914
Plekhg4	30.1507	1.31749	0.0298501	0.776914
Car14	283.257	-1.16208	0.0298735	0.776914
Tmem37	29.493	-1.16734	0.029874	0.776914
Fgf14	535.615	0.425972	0.0298799	0.776914
Oprl1	928.756	0.508867	0.0300201	0.776914
Traf4	338.218	-0.44989	0.0300544	0.776914
F8	66.3465	0.481673	0.0300747	0.776914
Slc6a11	6373.03	1.07264	0.030216	0.77784
C530008M17Rik	3508.19	0.477245	0.0302473	0.77784
Slc27a3	172.725	0.810834	0.0302646	0.77784
Irx1	33.9019	1.85935	0.0303577	0.77784
Arhgef5	145.645	-1.11233	0.0303954	0.77784
Tlr2	58.6213	-0.895973	0.0304358	0.77784
Fam117b	1979.39	0.204681	0.0304957	0.77784
Cdc42bpg	267.342	-0.743717	0.0305688	0.77784
Ccnt1	443.048	0.231657	0.0306163	0.77784
E530001F21Rik	18.0761	1.15477	0.0306258	0.77784
Morn1	135.043	-0.605959	0.0306498	0.77784
Esr1	173.889	1.43225	0.0306822	0.77784
Gpr176	314.829	0.419654	0.0306896	0.77784
Pam	4603.59	0.361474	0.0309417	0.781962
Ror1	64.8769	-1.02311	0.0310581	0.78281
Tada1	543.798	0.18074	0.031065	0.78281
Agpat2	41.9286	-0.864416	0.0311114	0.78285
9130024F11Rik	86.3645	-0.915005	0.0312563	0.784802
Abi3bp	67.2209	-0.912449	0.0312788	0.784802
Fam161a	133.923	-0.9887	0.0315	0.788475
Pde7b	469.385	0.721176	0.0315155	0.788475
Ormdl1	216.033	0.403146	0.0316158	0.789853
Emid1	110.066	-0.791175	0.0318203	0.792735
Adipor1	2067.24	-0.272987	0.031822	0.792735
Fcgrt	436.383	-0.421844	0.0322273	0.801576
St8sia4	388.445	0.594112	0.0325275	0.802121
Mia	58.7996	-1.13228	0.0325684	0.802121
Col6a5	51.1627	1.07925	0.0326198	0.802121
Coa6	222.894	-0.310109	0.0326418	0.802121
Plek2	23.6927	-1.91151	0.0326435	0.802121
Ttc38	228.296	-0.351705	0.032652	0.802121
Ccdc36	17.2252	1.69274	0.0327491	0.802121
Krt1	157.239	0.608406	0.0327782	0.802121
Nell1	1055.62	0.427347	0.0327927	0.802121
Ankrd17	4550.19	0.204736	0.0327971	0.802121
Dnajb12	995.875	-0.175454	0.0328877	0.802121
Mthfd1	1099.89	-0.306496	0.0329887	0.802518
Pnma3	736.753	0.773457	0.0330123	0.802518
4632428N05Rik	848.593	-0.321814	0.0330419	0.802518
Syne2	974.474	-0.509508	0.0331689	0.804485
Casp8	86.4074	-0.723763	0.0333	0.805974
Chrna6	28.1838	5.68943	0.0333246	0.805974
Igfbp7	570.437	-0.765244	0.0333692	0.805974
Vcam1	848.785	-0.466469	0.0335687	0.80754
Cul4b	1740.94	-0.507272	0.0335988	0.80754
Tox2	891.499	0.965142	0.0336186	0.80754
Nek8	95.9476	-0.539212	0.0336932	0.807646
Nudt7	95.7673	-0.738562	0.0337155	0.807646
Eps8l1	35.9794	0.95423	0.0338132	0.807964
Gpr50	83.3733	2.17237	0.0338213	0.807964
Morf4l2	5333.98	0.257689	0.0339112	0.808062
C77370	1771.28	0.247792	0.0339546	0.808062
Fzd9	165.167	0.323078	0.0339744	0.808062
Ache	1819.78	0.759748	0.0340638	0.808062
Lactb2	301.967	-0.346035	0.0341109	0.808062
Gm2a	2117.6	-0.328062	0.0341727	0.808062
Top3b	738.476	-0.341917	0.0341956	0.808062
Zfp57	178.384	0.744962	0.0342964	0.809348
Gde1	3479.69	-0.319857	0.0343909	0.810484
Cmtm6	701.603	-0.241728	0.0344675	0.811193
Itgam	708.009	-0.33	0.0345599	0.811419
Jph2	35.9725	1.13302	0.03457	0.811419
Zbtb11	1258.71	0.241793	0.0347215	0.812498
Usp15	2182.79	0.169912	0.0348004	0.812498
Cyp2u1	182.476	-0.300658	0.0348724	0.812498
Slc4a11	22.2398	-1.20391	0.0349548	0.812498
Trp53bp1	2783.62	0.396528	0.0350365	0.812498
Cpeb3	1977.59	0.360363	0.0350502	0.812498
Ppp1r15a	449.357	-0.324492	0.0351405	0.812498
Gabrd	305.633	-0.417664	0.0351631	0.812498
Tns1	1789.62	-0.667835	0.0351743	0.812498
Galnt12	44.738	-0.765898	0.0352228	0.812545
Impact	5298.46	0.776556	0.0353627	0.814696
Dlx1	378.03	0.774767	0.0354625	0.815919
Lrpprc	1817.66	0.174408	0.0356551	0.81812
Gm19522	58.7188	-0.861074	0.0357709	0.81812
Parp8	790.525	0.341209	0.0357993	0.81812
Smagp	37.5008	-0.803004	0.0358768	0.81812
Mdga2	1146.87	0.336477	0.0358878	0.81812
Pcdhgc4	317.836	0.781841	0.0359454	0.81812
Gfy	21.4751	2.48109	0.0359458	0.81812
Lrch2	537.783	0.294103	0.0359931	0.81812
Notch2	1391.25	-0.642878	0.0360848	0.81812
Mpv17l2	300.791	-0.208994	0.0361321	0.81812
Fam221b	24.914	0.771846	0.0362678	0.81812
Ttc9c	777.185	0.157002	0.0362903	0.81812
Pcca	713.495	-0.418589	0.0363182	0.81812
Tdrkh	847.632	0.241027	0.0363328	0.81812
Mospd1	257.176	-0.57335	0.0363347	0.81812
Naglu	241.019	-0.473151	0.0363546	0.81812
Id3	660.131	-0.522734	0.0364144	0.818409
C230091D08Rik	894.769	0.20346	0.0364909	0.819074
Bace2	93.7877	1.09162	0.0367504	0.82062
Abcc4	536.979	-0.577735	0.0368144	0.82062
Alg11	998.431	0.255766	0.0368288	0.82062
Lrrk2	892.917	-0.453594	0.0368369	0.82062
Zfp503	190.408	0.759791	0.0368374	0.82062
Abca7	652.073	-0.351055	0.036883	0.82062
Fam129b	956.486	-0.608787	0.0368887	0.82062
Ltbr	270.587	-0.34997	0.0371705	0.825838
Prelp	1571.58	-0.772616	0.0372273	0.826049
Col25a1	2524.55	0.368958	0.0373554	0.82784
Cxxc4	772.482	0.782288	0.0374037	0.827858
2023-09-01	16.1213	0.964864	0.0376752	0.831952
Tro	5187.08	0.461256	0.0376839	0.831952
Ggt5	76.8965	-0.752866	0.0377471	0.832077
Atox1	454.464	-0.421617	0.0378451	0.832077
Slco1a5	12.7893	-2.60841	0.0378957	0.832077
A230057D06Rik	85.5554	0.855343	0.0379086	0.832077
Gad2	5581.87	0.745208	0.0379412	0.832077
B4galnt2	12.3404	1.05093	0.0379754	0.832077
Ptpn18	50.3947	-0.538953	0.0380494	0.832653
Spag16	112.125	-1.40301	0.0382184	0.835303
Cacna1g	2361.86	0.390778	0.0383085	0.835739
Efhb	30.924	-1.20833	0.038334	0.835739
Dnaaf2	116.334	-0.400142	0.0385035	0.837117
Btd	326.386	-0.403316	0.0385793	0.837117
AF529169	69.8226	1.02992	0.0385861	0.837117
Tom1l1	516.096	-0.341726	0.038589	0.837117
Hcls1	172.681	-0.406533	0.0386873	0.837216
Tceb2	1833.64	-0.185396	0.038701	0.837216
Nr2f6	865.196	-0.210991	0.0388816	0.838268
Entpd6	1358.76	0.323828	0.0390761	0.840377
Pcsk1	452.602	0.714321	0.0392231	0.8425
Ddi2	399.201	0.24486	0.0393375	0.843706
Acvr1c	486.647	0.837608	0.039419	0.843706
Prr33	11.8349	1.79003	0.0396362	0.844125
Srl	297.434	-0.61479	0.0396473	0.844125
Loxl3	150.487	-0.627209	0.0397429	0.844125
Nnt	761.375	-0.291842	0.0398224	0.844125
Nrsn2	1949.45	0.96339	0.039846	0.844125
Mafa	60.4634	-1.19801	0.0398501	0.844125
Slc35f2	116.732	0.367924	0.0398669	0.844125
Rnf138rt1	28.0826	1.40682	0.0399727	0.844125
Rsl24d1	804.009	0.175271	0.0400264	0.844125
Hbegf	270.546	0.430918	0.040032	0.844125
Fgfr1op	284.973	0.289297	0.040041	0.844125
Glis3	275.836	-0.72782	0.0401429	0.844125
Chodl	31.918	2.94453	0.0401688	0.844125
Tmc4	58.6164	0.720579	0.0402682	0.844346
Magel2	246.913	2.17331	0.0402848	0.844346
Mthfd1l	310.756	0.323489	0.0403865	0.844346
Rian	8371.3	0.360337	0.0404167	0.844346
Ctdspl	796.923	-0.384147	0.0404692	0.844346
Fgfbp3	139.975	0.372557	0.0405156	0.844346
Tex261	546.193	-0.281888	0.0406755	0.844346
Dnah9	474.946	-0.785742	0.0407135	0.844346
Ccdc184	476.8	0.669972	0.0407261	0.844346
Osgep	491.445	0.214399	0.0407393	0.844346
Vimp	971.87	-0.231637	0.0408041	0.844346
Rpl18a	3494.18	-0.151461	0.0408436	0.844346
Mterf1a	49.3231	0.474544	0.0408562	0.844346
Erf	993.639	-0.372116	0.0409482	0.844608
Hnf1b	36.1056	1.1359	0.0409656	0.844608
Tacr1	111.964	1.42922	0.0410617	0.845591
N4bp1	1785.86	0.269395	0.0412749	0.848554
Fabp3	1401.73	-0.197237	0.0413637	0.848554
Tenm2	3964.5	0.443177	0.041464	0.848554
Tm9sf1	666.131	-0.205567	0.0414972	0.848554
Ncf1	208.331	-0.386929	0.0416274	0.850222
Smpd1	2442.72	-0.244843	0.0418112	0.852977
Cd163	40.7536	0.734327	0.0418742	0.853266
Donson	254.936	0.344374	0.0419379	0.853568
Htr1f	36.0453	-0.843853	0.0420288	0.854424
Pbx3	282.206	0.94847	0.0420953	0.854779
Folh1	238.977	0.494065	0.0421997	0.854868
Il1rl2	19.9879	-0.809085	0.0423341	0.854868
Atp2a3	316.916	-0.543815	0.0423796	0.854868
Megf6	141.061	0.753871	0.0423954	0.854868
Ptpdc1	764.97	0.395218	0.0424385	0.854868
Elac1	1089.99	0.50914	0.0425177	0.854868
Arap2	2219.91	-0.375862	0.042566	0.854868
Serpina3g	13.4267	1.86735	0.0426071	0.854868
Ecsit	613.724	-0.193119	0.0426461	0.854868
Rs1	13.4999	-1.75609	0.04266	0.854868
Tmem234	819.233	-0.231167	0.0427786	0.854868
Mphosph8	1291.25	0.219154	0.042785	0.854868
Pnmal2	13181.9	0.44709	0.0429064	0.856313
Cbln4	322.218	0.987914	0.0430698	0.857615
Irs2	1362.39	0.234714	0.0431245	0.857725
Hist1h2bc	566.822	-0.516403	0.0432515	0.858297
Tcea3	36.6455	-1.45536	0.0435599	0.863436
Slc16a4	106.365	-0.795438	0.0436262	0.863446
AF357359	597.343	0.422691	0.0436593	0.863446
Atg7	717.84	-0.162325	0.0439435	0.866231
Rnpc3	541.358	0.361786	0.0439918	0.866231
Fam13b	1785.03	0.34756	0.0444179	0.872069
Tradd	117.132	-0.515734	0.0444449	0.872069
4933402D24Rik	25.0534	0.633187	0.0446269	0.874211
Zfp583	137.544	0.396337	0.0447013	0.874211
Akap12	1086.29	0.826614	0.0447043	0.874211
Kcnh7	320.62	-0.700898	0.0448714	0.875169
Tle1	1285.94	-0.378144	0.0448819	0.875169
Mrps22	429.662	0.243837	0.0449275	0.875169
Gca	321.269	-0.375596	0.044973	0.875169
Edem1	507.876	-0.302447	0.0450038	0.875169
Tmem255b	64.4597	-0.803865	0.0453477	0.880876
Six5	78.6233	-0.643092	0.0454317	0.88108
Pdzrn3	448.234	-0.690049	0.0454591	0.88108
Rnmt	1254.74	0.236468	0.0455119	0.881125
Lhx1os	15.3682	2.5949	0.0456011	0.881873
Thbs4	559.059	-1.24425	0.0456783	0.88239
Sdhc	1678.87	-0.167759	0.0459338	0.885366
Sfrp2	64.9619	1.04783	0.0464018	0.891457
Rsu1	658.317	-0.211556	0.046403	0.891457
Gys1	567.092	-0.348191	0.0465761	0.893049
Ptx4	14.5677	1.33279	0.0465881	0.893049
Rspo1	138.602	1.24484	0.0466914	0.894049
Eps15l1	1364.21	0.176197	0.0467971	0.895091
Hist1h4i	40.4	-0.744537	0.0469601	0.896244
Grm4	499.33	0.914813	0.0470957	0.897451
Evpl	195.816	1.11464	0.0472048	0.897451
Tmem238	90.877	-0.64144	0.0472285	0.897451
Fem1b	3998.88	0.185206	0.0472634	0.897451
Chrnb4	26.2692	-1.13487	0.0473319	0.897451
Ocrl	2034.14	0.314613	0.0475092	0.897451
Pgap1	1075.15	0.791722	0.0475394	0.897451
Ttc33	1043.63	0.291226	0.0475517	0.897451
Myh11	458.976	1.0201	0.0475831	0.897451
Phgdh	1477.27	-0.244548	0.0476249	0.897451
Drap1	3771.74	-0.242496	0.04764	0.897451
Cct8	4143.42	0.270697	0.0477032	0.897674
Slc32a1	2731.88	0.668656	0.0477614	0.8978
Pja1	5164.47	0.241428	0.047883	0.898337
Ggt1	45.9139	-0.57772	0.0479218	0.898337
Mir3064	21.4801	-0.791928	0.0479442	0.898337
Heg1	798.947	-0.799211	0.0480475	0.898838
3632454L22Rik	31.6254	0.990453	0.0482014	0.899475
Gdap1	2684.93	0.236054	0.0483597	0.899475
Eml5	1399.09	0.18776	0.0483757	0.899475
Hspg2	720.972	-0.880991	0.0483776	0.899475
Macrod1	341.698	-0.375367	0.048437	0.899475
Mcf2	149.241	0.744703	0.0484491	0.899475
Mecp2	3923.43	0.152612	0.0485634	0.900029
Smpd2	285.747	-0.208902	0.0486607	0.900029
Cpq	292.624	-0.703383	0.0486745	0.900029
Cyp4f13	149.81	-0.496394	0.0487045	0.900029
Fgf9	351.672	0.269814	0.0487577	0.900059
Cbx5	5500.88	0.227239	0.0491338	0.906044
Gm5141	89.3105	0.371872	0.0491962	0.906237
Iqcd	73.647	-0.763575	0.0494798	0.910157
Sptlc3	25.5981	-1.82065	0.049528	0.910157
Sspo	51.5676	-0.793843	0.0496105	0.910157
Efs	416.475	-0.593546	0.0496175	0.910157
Edem3	1643.26	0.167873	0.0497753	0.910425
Zfp541	16.4327	-0.817043	0.0498103	0.910425
Trim56	136.833	-0.496659	0.0498635	0.910425
Dnah6	370.97	-0.850356	0.0498957	0.910425
Nqo1	160.04	-0.779496	0.0499448	0.910425
Plekhg2	178.445	-0.615053	0.0500603	0.910627
Ngb	177.266	2.13492	0.050242	0.911118
AI118078	189.085	0.334464	0.0503563	0.911118
Epha5	3018.33	-0.406862	0.0503587	0.911118
Gucd1	258.773	-0.266437	0.0504883	0.911118
A230046K03Rik	1228.69	0.223802	0.0505052	0.911118
Mblac2	713.84	0.326571	0.0505105	0.911118
Gpr101	401.287	2.09064	0.0505697	0.911118
Sema4g	881.791	0.521748	0.050609	0.911118
4430402I18Rik	106.773	-0.599693	0.0507919	0.911251
Ccnd3	411.902	-0.597799	0.0508609	0.911251
Man1a	1176.33	-0.597081	0.0508716	0.911251
P3h2	137.809	-0.595479	0.0509438	0.911251
Atoh8	77.3959	-0.667247	0.0509706	0.911251
Slc39a13	573.681	-0.418457	0.0509811	0.911251
Nlrc3	15.4599	1.11463	0.0510111	0.911251
Naga	477.572	-0.401415	0.0510861	0.911251
2610306M01Rik	105.219	-0.363665	0.0511823	0.911251
Lrp6	2001.86	-0.458504	0.0512523	0.911251
Sntb1	177.813	-0.856582	0.0512936	0.911251
Vrk2	34.3476	-0.644754	0.05132	0.911251
Ptchd1	221.687	0.825616	0.051438	0.911251
Aldh18a1	542.436	0.211725	0.0515069	0.911251
Lrriq1	118.244	-0.857804	0.0515869	0.911251
Rhou	1091.82	-0.286196	0.0515993	0.911251
Prkcq	462.51	-0.788122	0.051621	0.911251
Aar2	738.155	-0.203561	0.051642	0.911251
Mest	719.684	-0.545926	0.05166	0.911251
Capsl	142.413	-0.583093	0.0517643	0.911782
Dpp7	420.748	-0.40526	0.0517945	0.911782
Grb10	1377.53	1.07548	0.0518588	0.911993
Uchl5	891.539	0.23757	0.0519586	0.912829
Tgfbr3	578.421	-0.722582	0.0520283	0.913133
Pqlc3	76.636	-1.05772	0.0521217	0.913133
Zfp511	211.704	-0.293895	0.0522147	0.913133
Ppfibp2	366.463	-0.86778	0.0522305	0.913133
Rhbdl2	10.8644	-1.06255	0.0522373	0.913133
Arhgap24	260.535	0.819425	0.052294	0.913211
Pnck	1479.63	0.661065	0.0524612	0.913589
Sec14l3	77.9597	1.20114	0.0524644	0.913589
Gad1	6938.2	0.291401	0.0524726	0.913589
Arl6ip1	6394.34	-0.294235	0.0525512	0.914045
Brd3	1502.4	0.296288	0.0526792	0.914307
Fzd2	305.214	-0.508965	0.0527185	0.914307
Slc7a10	881.664	-0.50006	0.0527233	0.914307
Sugct	73.3908	-0.457784	0.0527926	0.9146
Pgls	398.429	-0.195931	0.0530167	0.91542
Ptger4	34.6162	0.910978	0.0531568	0.91542
Intu	354.393	-0.519552	0.0532938	0.91542
2810403D21Rik	11.8038	-1.20663	0.0533405	0.91542
Wfikkn2	113.381	-1.7401	0.0533647	0.91542
Gprasp1	14098.2	0.59625	0.0533695	0.91542
Rps20	2254.13	-0.15481	0.0534266	0.91542
Paqr5	87.0113	-0.931811	0.0535081	0.91542
Gulp1	124.236	-0.768964	0.0536044	0.91542
Acta2	446.261	1.01444	0.0536434	0.91542
Dach2	26.1365	0.988439	0.0536707	0.91542
Kif27	140.835	-0.77329	0.0536779	0.91542
Ube2z	2489.19	-0.132583	0.0537764	0.91542
Stmn4	4381.9	-0.153533	0.053954	0.91542
Gaa	10524.9	0.621121	0.0539817	0.91542
Cd9	2105.18	-0.626239	0.05411	0.91542
Gm2694	39.9171	1.09211	0.0541615	0.91542
Rps6ka6	198.925	0.743986	0.0542413	0.91542
Senp5	1410.76	0.26817	0.054243	0.91542
Ppip5k1	2656.65	0.226973	0.0542979	0.91542
Sema5b	456.699	-0.483924	0.0543151	0.91542
Gm8615	93.6031	0.532532	0.0543548	0.91542
Arl10	455.145	0.519181	0.0544526	0.91542
Dnase1	131.446	0.481912	0.0544697	0.91542
Gas2l3	70.538	-0.447018	0.0544754	0.91542
Gldn	68.5229	0.923186	0.0544898	0.91542
Stmnd1	13.9126	1.27997	0.0545073	0.91542
Ly75	35.9037	0.754821	0.0545597	0.91542
Eya2	119.775	0.586394	0.0545682	0.91542
Gm3636	31.5279	0.605551	0.0546264	0.91542
Cadm2	6805.8	-0.497084	0.0546545	0.91542
Smad6	92.7803	-0.762563	0.0546631	0.91542
Taf15	1321.29	0.15324	0.0546769	0.91542
Ubfd1	1345.49	0.415759	0.0546929	0.91542
5330413P13Rik	50.6561	0.823692	0.0547271	0.91542
Necab1	2055.85	0.667432	0.0548615	0.915863
G630093K05Rik	11.0426	-1.98077	0.0549109	0.915863
Artn	15.4625	0.998071	0.0551258	0.918357
Ubxn6	1887.02	-0.164047	0.0551656	0.918357
Lrrc51	126.008	-0.461335	0.0552918	0.919582
Zfp579	445.167	-0.378832	0.0553551	0.919674
Gucy2c	19.681	1.44128	0.0554027	0.919674
P2ry12	1087.4	-0.367532	0.0556269	0.919886
Plekha6	2226.21	0.460987	0.0556559	0.919886
Il10rb	251.063	-0.567862	0.0556661	0.919886
Nap1l2	2079.38	0.339514	0.0558125	0.919886
Ankrd45	1108.14	-0.17689	0.0558897	0.919886
Mogat1	10.5625	1.9079	0.0559844	0.919886
Acss1	960.991	-0.185512	0.0560109	0.919886
Pdss1	77.769	0.362455	0.056048	0.919886
Gm14440	13.6429	0.986437	0.0561053	0.919886
Cnot2	1511.88	0.131006	0.056234	0.919886
Hmg20b	452.513	-0.257018	0.0563291	0.919886
Mkrn2	613.976	0.205417	0.0563615	0.919886
A230050P20Rik	869.522	0.308914	0.0563828	0.919886
Ctps2	774.744	0.466549	0.056397	0.919886
Rbms2	459.23	-0.233655	0.0564051	0.919886
Btaf1	956.593	0.331728	0.0565196	0.919886
Retsat	369.164	-0.393493	0.0565771	0.919886
Bclaf1	3484.62	0.192149	0.0566316	0.919886
Sdccag8	700.79	-0.254169	0.0566473	0.919886
Palld	300.469	0.403642	0.0567016	0.919886
Aida	1185.87	0.357423	0.0567277	0.919886
Spock3	1981.11	0.59436	0.0568389	0.919886
Sparc	11654.9	0.775397	0.0569535	0.919886
Cd59a	444.311	-1.16348	0.0569574	0.919886
Usp51	52.3217	0.875067	0.0569678	0.919886
Myh7b	286.155	0.340447	0.0571536	0.919886
Zmym4	1553.44	0.270098	0.0572387	0.919886
1500009L16Rik	263.184	0.308944	0.0572635	0.919886
Lacc1	91.1109	-0.443411	0.0572646	0.919886
Slc43a3	33.9724	-0.807057	0.0574368	0.919886
Birc5	19.9224	0.706335	0.0574739	0.919886
Rab27b	932.895	0.401356	0.0575282	0.919886
Chdh	254.686	-0.836803	0.0575353	0.919886
Rab3gap1	2406.82	0.17938	0.0575391	0.919886
Gtf2h2	358.387	0.290438	0.0575658	0.919886
Slc12a2	2972.14	-0.767933	0.0575753	0.919886
Gfra1	1320.59	0.509949	0.0576254	0.919886
Upb1	11.0831	1.90019	0.0576973	0.919886
Msn	969.519	-0.274875	0.0578101	0.919886
Rgs9	491.328	0.830872	0.0578736	0.919886
Cx3cr1	1671.32	-0.407227	0.0579343	0.919886
Lrp1b	1219.2	0.285245	0.0580024	0.919886
Ttc7	240.109	-0.351957	0.0580241	0.919886
Cd151	586.846	-0.294226	0.0580502	0.919886
Wtip	155.789	-0.415177	0.0581356	0.919886
Steap2	764.509	-1.24375	0.0582787	0.920052
4932441J04Rik	17.1919	1.00125	0.0583232	0.920052
Zdhhc12	131.791	-0.472762	0.0584299	0.920726
Spata13	509.559	-0.591745	0.0584815	0.920726
Ntng1	1018.22	0.94258	0.0585528	0.920726
Fam183b	134.582	0.801353	0.0586006	0.920726
Frmd3	87.9346	0.762204	0.0586654	0.920726
Cend1	6814.25	0.232689	0.0587929	0.920726
Lrrtm2	1796.3	0.175516	0.0588378	0.920726
Paxbp1	887.663	0.196701	0.0588915	0.920726
Nxph4	159.41	1.40582	0.0588931	0.920726
Efhc1	61.8641	-0.970199	0.0589566	0.920814
Ripk1	183.81	-0.303667	0.0590232	0.920814
Ptger2	13.8664	0.946876	0.059057	0.920814
Mtmr4	2198.12	0.224888	0.0592026	0.9211
Pcdhb19	139.596	-0.313009	0.0592356	0.9211
Car12	1746.79	-1.65508	0.0592358	0.9211
Cxx1c	2099.57	0.505162	0.0593391	0.9211
Txnl1	1559.2	0.213498	0.0595764	0.922279
Tpcn1	1834.16	-0.140745	0.0595957	0.922279
Tead4	19.2548	1.0752	0.059685	0.922279
Selplg	1132.5	-0.320808	0.0596982	0.922279
Tram2	17.87	-1.03236	0.0597319	0.922279
Lgals3bp	605.022	-0.598901	0.0598352	0.922322
Wisp1	19.4407	-0.683541	0.0598403	0.922322
Aplf	174.31	-0.336925	0.0603606	0.924635
Aldh3b2	58.4866	1.18726	0.0604094	0.924635
Rad21l	20.2323	0.95227	0.0604712	0.924635
Kif16b	437.222	-0.402317	0.0604857	0.924635
Ssc4d	35.4756	-0.784171	0.0605419	0.924635
AI317395	11.7283	0.952147	0.0605571	0.924635
Tspyl2	3498.02	0.685232	0.0605627	0.924635
Prmt2	1951.37	0.474996	0.0605728	0.924635
Podxl2	2019.33	0.591181	0.0606366	0.924801
Armcx4	2497.02	0.288728	0.060791	0.925091
Ckmt1	4595.99	0.254429	0.0608535	0.925091
Wdr91	744.629	-0.194582	0.0609273	0.925091
Cdhr1	318.939	-0.681188	0.0609729	0.925091
Lrp10	1075.55	-0.480348	0.0610014	0.925091
Chrna5	95.8528	-0.910944	0.0610422	0.925091
Cpne2	1300.27	0.47701	0.0610794	0.925091
Ccdc160	74.3311	0.76359	0.0613275	0.926785
Pnpla1	17.3076	-0.974676	0.0613389	0.926785
Tceal3	3599.03	0.254073	0.0614987	0.926785
Arsg	524.179	-0.755391	0.0615357	0.926785
Ccdc3	546.388	-0.635782	0.0616948	0.926785
Mrpl41	902.357	0.216963	0.0618559	0.926785
Rragc	1521.05	0.154794	0.0618585	0.926785
Mmp9	46.6056	0.5662	0.0618919	0.926785
1110059G10Rik	232.08	-0.235594	0.0619167	0.926785
Inpp1	485.98	0.188846	0.0619784	0.926785
Meg3	41336.5	0.55017	0.0619849	0.926785
Ets2	1603.9	0.223846	0.0620114	0.926785
Lamb1	1268.19	-0.607589	0.0621329	0.926785
Tmie	297.785	1.30403	0.062322	0.926785
Sgcb	1680.26	-0.219013	0.0623857	0.926785
BC029722	737.349	0.238859	0.0624301	0.926785
Cyp2f2	17.562	2.12254	0.0624332	0.926785
Kmt2a	4774.59	0.170028	0.0624536	0.926785
Nhs	146.866	0.944053	0.0624617	0.926785
Wbp1	600.384	-0.273984	0.0624719	0.926785
Gdf7	15.2424	-2.05208	0.0624827	0.926785
Dbt	566.069	-0.220624	0.0625106	0.926785
Mcur1	724.342	-0.441151	0.0625122	0.926785
Trem2	269.926	-0.608905	0.0625195	0.926785
Carkd	1035.2	-0.200194	0.0625711	0.926785
Tmem181b-ps	993.674	0.703951	0.0626571	0.927175
Map7d2	4382.27	0.36235	0.0627036	0.927175
Plvap	405.724	-0.396638	0.0628508	0.928565
5730405O15Rik	24.1591	0.734664	0.0629351	0.929024
Utp15	509.756	0.217327	0.063106	0.930665
Cdhr2	20.2393	1.67058	0.0631906	0.930665
Tmem256	338.912	-0.33422	0.0632594	0.930665
Usp11	4322.05	0.41725	0.0634273	0.932349
Kcnj16	1141.5	0.566884	0.0636647	0.933599
Zbtb7c	140.337	0.960017	0.063709	0.933599
BC023829	727.568	0.275409	0.0637262	0.933599
Zfp9	610.027	0.271655	0.0639072	0.93414
Synpo2	301.149	0.983709	0.0639609	0.93414
S100a4	34.1267	-0.764097	0.0639771	0.93414
Cbfb	641.591	0.229215	0.0641397	0.934597
Mpst	470.821	-0.235074	0.0641689	0.934597
Prkar2a	1840.88	0.377267	0.0643119	0.935599
Ap5s1	249.333	-0.268206	0.0645701	0.935599
She	147.41	0.327835	0.0645912	0.935599
Dazl	63.6308	-0.686097	0.0646644	0.935599
Gstcd	126.056	-0.517364	0.0646649	0.935599
Lrig1	1367.62	0.519145	0.0648425	0.935599
4930523C07Rik	41.0802	-0.594296	0.0648442	0.935599
Atg2b	1737.95	0.17029	0.0648509	0.935599
Sema4b	437.12	0.235052	0.0648674	0.935599
Rev3l	1455.96	0.182017	0.0649056	0.935599
Dnm3	5049.61	0.583813	0.0650018	0.935599
Psip1	7107.1	0.204865	0.0652204	0.935599
F2rl2	13.3349	1.71166	0.0652434	0.935599
Ccdc53	284.717	-0.188234	0.065266	0.935599
Rhcg	20.4017	1.32783	0.0652719	0.935599
Tinagl1	274.509	-0.863751	0.06535	0.935599
Abca1	1697.21	-0.344141	0.0653746	0.935599
Lhfpl5	72.9986	1.11354	0.0654072	0.935599
Apobec1	57.4127	-0.780567	0.0654638	0.935599
Arhgap10	249.3	-0.751679	0.0654679	0.935599
Trip6	138.376	-0.509666	0.0655484	0.935599
Ralyl	1709.31	0.288635	0.0656061	0.935599
Natd1	349.733	-0.310921	0.0656154	0.935599
Lamb3	34.9644	1.18464	0.065687	0.935599
Ap1s3	41.6605	0.590187	0.0657111	0.935599
Serpinb9	237.084	0.288455	0.0657709	0.935599
Blcap	2133.28	0.452423	0.0657914	0.935599
4930556M19Rik	12.9132	-0.868479	0.0658544	0.935733
Kcna5	87.3329	1.69058	0.0660298	0.937462
C1d	600.075	0.284047	0.0662413	0.937793
Mfsd4	1260.46	-0.55305	0.066253	0.937793
Mettl9	1195.44	-0.170752	0.0663409	0.937793
Mthfr	549.394	-0.273986	0.0663749	0.937793
Tpp1	2011.56	-0.338998	0.0666463	0.937793
Rimklb	911.675	0.474376	0.0667189	0.937793
Athl1	166.837	-0.465785	0.0668015	0.937793
Nkx2-1	81.5084	2.30223	0.066842	0.937793
Ap3b1	1581.39	-0.214794	0.066886	0.937793
Nosip	1062.17	-0.156354	0.0669388	0.937793
Dqx1	14.6137	-1.10666	0.0669561	0.937793
Pcbp4	3164.53	-0.168722	0.0669651	0.937793
Apoo	109.062	-0.394125	0.0669761	0.937793
Caps2	22.7812	-1.17206	0.0670282	0.937793
Surf4	1769.33	-0.202714	0.0671217	0.937793
Sh2d7	144.526	0.491348	0.0671711	0.937793
Ift57	1143.78	-0.209314	0.0672648	0.937793
Dennd5b	1832.33	0.232294	0.0672997	0.937793
Magee1	4070.82	0.365511	0.0673442	0.937793
Dennd1c	49.4802	-0.918786	0.0673869	0.937793
Cfap53	35.6112	-1.14363	0.0674669	0.937793
Msx2	19.3414	-1.26556	0.0677833	0.937793
Trh	255.428	2.8212	0.0678495	0.937793
Cd274	85.1951	0.533115	0.0678555	0.937793
Mgst3	920.798	-0.336304	0.0678788	0.937793
Limd1	358.229	-0.420221	0.0680942	0.937793
Jmjd8	410.029	-0.292421	0.0681413	0.937793
P2ry1	107.613	0.891504	0.0682324	0.937793
Pafah2	179.029	-0.541518	0.0682526	0.937793
Lnp	1611.64	0.18085	0.0684761	0.937793
Ppard	579.754	-0.20889	0.0684772	0.937793
Mid2	745.02	0.472177	0.0685326	0.937793
Mmel1	29.1605	1.19822	0.0685956	0.937793
Dnaaf3	58.9728	-0.878261	0.0686147	0.937793
Man2b2	1010.36	-0.363734	0.0686224	0.937793
Clec10a	15.3181	1.1382	0.068632	0.937793
Ppp2r5e	2703.43	0.15298	0.0686461	0.937793
Trub1	446.699	0.187234	0.0686773	0.937793
Antxr1	748.293	-0.796536	0.068863	0.937793
Zcchc12	2355.2	1.39344	0.0689781	0.937793
Tmem203	181.616	-0.253654	0.0690864	0.937793
Zfp423	839.411	0.716583	0.0692545	0.937793
Ttc30b	391.382	-0.196203	0.0692551	0.937793
Rhoc	359.783	-0.336249	0.0693655	0.937793
Cenpq	71.2708	0.410008	0.0694695	0.937793
Mus81	381.355	-0.251954	0.0695009	0.937793
Tmx2	3577.27	0.169934	0.0695792	0.937793
Elavl2	2340.03	0.44156	0.0695894	0.937793
Akt2	2231.81	-0.423789	0.0697097	0.937793
Arl5c	31.4261	-0.590488	0.0697435	0.937793
Tubgcp5	598.897	0.21274	0.0697933	0.937793
Gfra2	882.718	0.646241	0.0698189	0.937793
Grin2c	1423.38	-0.374066	0.0700401	0.937793
Ilf3	2201.5	0.138393	0.0701243	0.937793
Smoc1	579.802	0.5098	0.0701552	0.937793
Foxp2	211.888	1.96575	0.0701602	0.937793
Fuca1	843.738	-0.376622	0.0703932	0.937793
Colgalt2	260.364	-0.331431	0.0704743	0.937793
Gm6568	29.8276	0.614142	0.0705436	0.937793
Arpc1b	435.535	-0.435808	0.0705724	0.937793
Cks2	17.0583	0.766567	0.0706329	0.937793
Syngr2	302.206	-0.489097	0.0707022	0.937793
Haus4	74.909	-0.456865	0.0707181	0.937793
Abi3	157.076	-0.369424	0.0708361	0.937793
Dzank1	5245.55	0.575567	0.0709118	0.937793
Rcor2	311.006	-0.410983	0.0710034	0.937793
Bcan	5710.34	-0.1489	0.0711167	0.937793
Bex1	1277.07	0.758734	0.0711572	0.937793
Syt4	4005.24	0.447342	0.0713103	0.937793
Gns	3157.32	-0.199035	0.0713124	0.937793
Tmco4	87.0021	-0.694306	0.0713575	0.937793
Isg15	32.6723	0.655117	0.0713913	0.937793
Fbxl7	70.3503	0.393053	0.0714214	0.937793
[truncated: 14,145 more rows]

## Sheet: rTg4510_Nano vs LMCON
Gene	baseMean	log2FoldChange	pvalue	padj
[truncated: 15,170 more rows]
